# Supplementary material for: A phylogenetic analysis of the Primnoidae (Anthozoa: Octocorallia: Calcaxonia) with analyses of character evolution and a key to the genera and subgenera
Source: BMC Evol Biol. 2018 May 2;18:66. doi: 10.1186/s12862-018-1182-5 (PMC5930830; doi:10.1186/s12862-018-1182-5)
Supplement: Supplementary file 1 — Table S1A and S1B. Specimens sequenced with taxon name, sample ID, collection location, collection station, year collected, preservation type, type specimen information, and Genbank Accession numbers. (XLSX 27 kb) [file 12862_2018_1182_MOESM1_ESM.xlsx]

## Sheet: Table S1
	Additional File 1 for:
	Title: A Phylogenetic Analysis of the Primnoidae (Anthozoa: Octocorallia: Calcaxonia) with Analyses of Character Evolution and a Key to the Genera and Subgenera
	Journal: BMC Evolutionary Biology
	Authors: Stephen D. Cairns and Herman H. Wirshing
	Affiliation (both authors):
	Department of Invertebrate Zoology
	National Museum of Natural History
	Smithsonian Institution
	PO Box 37012, MRC 163, Washington, DC, 200137012
	Corresponding Authors: Stephen D. Cairns (cairnss@si.edu), Herman H. Wirshing (wirshingh@si.edu)
	Table S1A. Specimens sequenced with taxon name, sample ID, collection location, collection station, year collected, preservation type, type specimen informaiton, and Genbank accession numbers. Abbeviations: CCFZ = ClarionClipperton Fracture Zone, Elt = Eltanin, JSL = JohnsonSeaLink, KAH = RV Kaharoa, N = NIWA, TAN = RV Tangaroa, USNM = United States National Musuem (NMNH).
									GenBank Accession Number
	Taxon	Sample ID	Collection Location	Collection Station	Year Collected	Preservation	Type (if applicable)	28S	18S	MutS	COI
	Abyssoprimnoa gemina	USNM 1268847	ClarionClipperton Fracture Zone	KG58	2013	Alcohol	Para	MG980143	MG980108	MG986922	MG986971
	Aglaoprimnoa stefanii	USNM 81288	Burdwood Bank	Elt 1596	1966	Alcohol	Holo	MG980158	MG980124	MG986940	-
	Armadillogorgia cyathella	USNM 77148	Antarctica	Elt 377	1962	Alcohol		MG980148	MG980114	MG986930	MG986979
	Arntzia gracilis	USNM 1185335	Antarctica	n/a	2011	Alcohol		MG980152	MG980118	MG986934	MG986983
	Australogorgia aldersladei	USNM 1116407	Tasmania	SS02/2007/2536	2007	Alcohol	Para	MG980140	MG980105	MG986919	MG986968
	Callogorgia n. sp.	USNM 1161750	Galápagos	JSL1915	1986	Alcohol		-	-	MG986951	MG986998
	Callogorgia gilberti	N76752	New Zealand	Tan 1003/88	2010	Alcohol		-	-	MG986950	MG986997
	Callozostron acanthodes	N78759	New Zealand	Tan 1003/24	2010	Alcohol		-	MG980111	MG986926	MG986975
	Callozostron mirabile	N77603	New Zealand	NZOI F127	1965	Alcohol		MG980146	-	MG986927	MG986976
	Callozostron pinnatum	N82682	New Zealand	Tan 1206/77	2012	Alcohol	Holo	MG980147	MG980112	MG986928	MG986977
	Calyptrophora inornata	N11159	New Zealand	NZOI P7	2002	Alcohol		MG980154	MG980120	MG986936	MG986985
	Calyptrophora microdentata	USNM 1120699	New England Seamounts	NAS 20171	2005	Alcohol		MG980136	MG980100	MG986914	MG986963
	Calyptrophora wyvillei	USNM 1072130	Hawaii	Pisces 5543	2003	Alcohol		MG980163	-	-	MG986989
	Calyptrophora wyvillei	USNM 1170789	Hawaii	Pisces 4254	2011	Alcohol		MG980155	MG980121	MG986937	MG986986
	Candidella helminthophora	N64357	New Zealand	Tan 1007/12	2010	Alcohol		MG980142	MG980107	MG986921	MG986970
	Convexella magelhaenica	USNM 1113007	Chile	Chile	2006	Alcohol		MG980149	MG980115	MG986931	MG986980
	Convexella magelhaenica	USNM 1232168	Chile	Dive 7	2013	Alcohol		MG980150	MG980116	MG986932	MG986981
	Fannyella (C.) spinosa	N35534	Antarctica	Tan 802/71	2008	Alcohol		MG980164	MG980130	-	MG986990
	Fannyella (F.) rossi	N37224	Antarctica	Tan 802/115	2008	Alcohol		MG980145	MG980110	MG986925	MG986974
	Fannyella (S.) abies	N60495	Antarctica	Tan 402/186	2004	Alcohol		-	-	MG986952	MG986999
	Loboprimnoa exotica	N72423	New Zealand	Tan 1104/40	2011	Alcohol	Holo	-	MG980102	MG986916	MG986965
	Metafannyella eos	N42561	New Zealand	Tr 2571/190	2008	Alcohol		-	-	MG986953	MG987000
	Metafannyella polita	N99702	New Zealand	NZOI P7	1977	Alcohol	Holo	MG980166	MG980132	-	-
	Metafannyella ventilabrum	N73567	New Zealand	Tan 1105/70	2011	Alcohol		MG980144	MG980109	MG986924	MG986973
	Narella arbuscula	USNM 1080452	Alaska	Jason 9320	2003	Alcohol	Para	-	-	MG986923	MG986972
	Narella hypsocalyx	USNM 1180223	New Zealand	KAH 204/32	2002	Alcohol	Para	-	-	MG986954	MG987001
	Narella macrocalyx	USNM 1149566	Hawaii	Pisces 54228	2009	Alcohol		MG980156	MG980122	MG986938	MG986987
	Onogorgia nodosa	USNM 82940	Antarctica	Hero 1944	1973	Alcohol		-	-	MG986955	MG987002
	Onogorgia nodosa	USNM 1184513	Antarctica	n/a	2011	Alcohol		MG980159	MG980126	MG986941	-
	Ophidiogorgia sp.	USNM 1159691	Ross Sea	PSC 0721	2007	Alcohol		-	-	MG986960	MG987007
	Pachyprimnoa asakoae	N88630	New Zealand	TRIP 3933/21	2013	Dry	Para	MG980157	MG980123	MG986939	MG986988
	Paracalyptrophora hawaiiensis	N66298	New Zealand	TR2894/80	2009	Alcohol		-	-	MG986956	MG987003
	Paranarella watlingi	USNM 1096721	New England Seamounts	Hercules 13	2004	Alcohol	Holo	MG980167	MG980133	-	-
	Parastenella pacifica	N94401	New Zealand	Tan 1402/97	2014	Alcohol		MG980141	MG980106	MG986920	MG986969
	Parastenella ramosa	USNM 1148053	off California	R/V Mc Arthur II	2010	Alcohol		-	-	MG986959	MG987006
	Perissogorgia vitrea	N9882	New Zealand	NZOI I 15	1975	Alcohol		MG980137	MG980101	MG986915	MG986964
	Plumarella (D.) aleutiana	USNM 1134746	Alaska	Dominator 49	1997	Alcohol	Para	-	-	MG986957	MG987004
	Plumarella (F.) delicatula	N72100	New Zealand	Tan 1104/10	2011	Alcohol		-	-	MG986958	MG987005
	Plumarella (V.) castellviae	USNM 1019337	Antarctica	Elt 339	1962	Alcohol	Para	MG980135	MG980099	MG986913	MG986962
	Plumarella laxiramosa	USNM 1019406	NW Atlantic	SA61	1985	Dry	Para	MG980160	MG980127	MG986942	-
	Plumarella longispina	USNM 1117110	off Washington	Ropos 82	2006	Alcohol		-	MG980113	MG986929	MG986978
	Plumarella pourtalesii	USNM 79782	NW Atlantic	SA65	1985	Dry		MG980151	MG980117	MG986933	MG986982
	Primnoa notialis	N11301	New Zealand	NZOI Z9865	1999	Dry		-	-	MG986947	MG986994
	Primnoa notialis	N11292	New Zealand	NZOI Z10759	2000	Dry		-	-	MG986946	MG986993
	Primnoa notialis	USNM 1278381	New Zealand	NZOI Z9585	1998	Alcohol		MG980138	MG980103	MG986917	MG986966
	Primnoa notialis	USNM 1278382	New Zealand	Tan 803/89	2008	Alcohol		MG980139	MG980104	MG986918	MG986967
	Primnoa pacifica	USNM 1130921	British Columbia	Deep Worker 7	2009	Alcohol		MG980162	MG980129	MG986944	-
	Primnoa pacifica willeyi	USNM 1099637	Alaska	TA 69	2006	Alcohol		MG980161	MG980128	MG986943	-
	Primnoa resedaeformis	USNM 1024423	off Virginia	Alb 23	2000	Alcohol		-	-	MG986945	MG986992
	Primnoa wingi	USNM 1115520	Alaska	-	-	Alcohol		-	-	MG986948	MG986995
	Primnoella insularis	USNM 1278164	New Zealand	Tan 905/113	2009	Alcohol	Para	MG980153	MG980119	MG986935	MG986984
	Primnoella sp.	USNM 1278170	New Zealand	NZOI K801	1974	Alcohol		-	-	MG986949	MG986996
	Pyrogorgia lemnos	USNM 78654	Tierra del Fuego	R/V Hero 885	1971	Alcohol	Para	MG980165	MG980131	-	MG986991
	Radicipes stonei (outgrgoup)	USNM 1418007	Alaska	Jason 210541	2004	Alcohol	Holotype	MG980134	MG980098	MG986912	MG986961
	Table S1B. Taxa used from Taylor & Rogers (2015) including specimen code, specimen ID, and GenBank accession numbers.
				Genbank number
	Taxon	Specimen code	Specimen ID	mtMutS	cox1	28S	18S
	Ainigmaptilon edisto	AR105	MNHNIK20090477	KP324314	KP677934
	Ainigmaptilon edisto	N01	BASLIAGT51	KP324363	KP677981
	Armadillogorgia sp.	FD11	NBP1103FD11	KP324353	KP677971	KP324582	KP324691
	Armadillogorgia sp.	FD67	NBP1103FD67	KP324355	KP677973	KP324584	KP324693
	Arntzia gracilis	AR002	MNHNIK20090286	KP324300	KP677919		KP324644
	Arntzia gracilis	AR058	MNHNIK20090362	KP324306	KP677926	KP324544	KP324650
	Callogorgia sp.	AR119	MNHNIK20090649	KP324315	KP677935	KP324551	KP324656
	Callogorgia sp.	AR201	MNHNIK20111352	KP324333	KP677952	KP324565	KP324672
	Callogorgia sp.	AR223	MNHNIK20111738	KP324340	KP677958	KP324569	KP324678
	Callozostron acanthodes	AR185	MNHNIK20090607	KP324329	KP677947	KP324561
	Convexella magelhaenica	FA78	NBP1103FA78	KP324352	KP677970	KP324581	KP324690
	Convexella magelhaenica c.f.	O22	OUMNH.ZC.201503002	KP324373	KP677991	KP324600	KP324708
	Convexella sp.	FP65	NBP1103FP65	KP324356	KP677974	KP324585	KP324694
	Dasystenella austasensis	AE021		KP324290	KP677909	KP324529	KP324638
	Dasystenella acanthina	AR054	MNHNIK20090336	KP324305	KP677925	KP324543	KP324649
	Dasystenella acanthina	C6	OUMNH.ZC.201503003	KP324349	KP677967	KP324578	KP324687
	Dasystenella acanthina	N33	BAS0609011	KP324371	KP677989	KP324598	KP324706
	Dasystenella acanthina	PRIM05	PAT0210DR4	KP324378	KP677995		KP324712
	Digitogorgia kuekenthali	O19	OUMNH.ZC.201503004	KP324372	KP677990	KP324599	KP324707
	Fanellia euthyeia	AR213	MNHNIK20111635	KP324338	KP677956	KP324567	KP324676
	Fanellia korema	AR204	MNHNIK20111351	KP324335	KP677954
	Fanellia korema	AR226	MNHNIK20111463	KP324341	KP677959	KP324570	KP324679
	Fanellia medialis	AR210	MNHNIK20111655	KP324337	KP677955	KP324566	KP324675
	Fanellia tuberculata / granulosa c.f.	AR220	MNHNIK20111791	KP324339	KP677957	KP324568	KP324677
	Fannyella (Cyathogorgia) spinosa	AR013	MNHNIK20090291		KP677920	KP324538	KP324645
	Fannyella (Cyathogorgia) spinosa	AR085	MNHNIK20090644	KP324307	KP677927	KP324545	KP324651
	Fannyella (Cyathogorgia) spinosa	AR123	MNHNIK20090543	KP324317	KP677937	KP324553	KP324658
	Fannyella (Cyathogorgia) spinosa	AR173	MNHNIK20090595	KP324327	KP677945	KP324559	KP324666
	Fannyella (Fannyella) rossi	AR019	MNHNIK20090283	KP324302	KP677922	KP324540
	Fannyella (Fannyella) rossi	AR048	MNHNIK20090363	KP324304	KP677924	KP324542	KP324648
	Fannyella (Fannyella) rossi	AR095	MNHNIK20090634	KP324310	KP677930	KP324548	KP324654
	Fannyella (Fannyella) rossi	AR102	MNHNIK20090621	KP324313	KP677933	KP324550
	Fannyella (Fannyella) rossi	AR167	MNHNIK20090589	KP324324	KP677943	KP324558	KP324664
	Heptaprimnoa patagonica	USNM36	USNM 1174977		KP678023	KP324629	KP324738
	Metafannyella kuekenthali	D3	OUMNH.ZC.201503005	KP324350	KP677968	KP324579	KP324688
	Metafannyella kuekenthali	I08	OUMNH.ZC.201503006	KP324360	KP677978
	Metafannyella kuekenthali	R23	OUMNH.ZC.201503007	KP324380	KP677999	KP324604	KP324716
	Mirostenella articulata	AC35	BAS06093035	KP324286	KP677905	KP324525	KP324634
	Mirostenella articulata	AE002	OUMNH.ZC.201503008	KP324287	KP677906	KP324526	KP324635
	Mirostenella articulata	AE093	OUMNH.ZC.201503009	KP324297	KP677916	KP324535	KP324642
	Mirostenella articulata	AE112		KP324298	KP677917	KP324536
	Mirostenella nov. sp. A	AP12	OUMNH.ZC.201503010	KP324299	KP677918	KP324537	KP324643
	Narella clavata	AR236	MNHNIK20111361	KP324343	KP677961	KP324572	KP324681
	Narella mosaica c.f.	AR121	MNHNIK20081767	KP324316	KP677936	KP324552	KP324657
	Narella nov. sp. A	SW3746		KP324400	KP678016	KP324623
	Narella nov. sp. A	SW3824		KP324402	KP678019	KP324626
	Narella nov. sp. B	SW3719		KP324399	KP678015	KP324622	KP324733
	Narella nov. sp. C	SW3807		KP324401	KP678017	KP324624	KP324734
	Onogorgia nodosa	AE010	OUMNH.ZC.201503011	KP324288	KP677907	KP324527	KP324636
	Onogorgia nodosa	N28	BAS0608935	KP324368	KP677986	KP324595	KP324703
	Onogorgia nodosa	N29	BAS0608936	KP324369	KP677987	KP324596	KP324704
	Onogorgia nodosa	N30	BAS0608937	KP324370	KP677988	KP324597	KP324705
	Ophidogorgia kuekenthali	AR099	MNHNIK20090625	KP324312	KP677932	KP324549	KP324655
	Ophidogorgia kuekenthali	AR131	MNHNIK20090551	KP324318	KP677938	KP324554	KP324659
	Ophidogorgia kuekenthali	AR133	MNHNIK20090553	KP324319	KP677939	KP324555	KP324660
	Ophidogorgia kuekenthali	AR166	MNHNIK20090588	KP324323	KP677942	KP324557	KP324663
	Ophidogorgia kuekenthali	AR170	MNHNIK20090592	KP324326			KP324665
	Paracalyptrophora josephinae c.f.	AR191	MNHNIK200812		KP677948	KP324562	KP324668
	Parastenella ramosa c.f.	SW0208		KP324386	KP678003	KP324610	KP324721
	Parastenella spinosa	G60	OUMNH.ZC.201503012	KP324357	KP677975	KP324586	KP324695
	Parastenella spinosa	T147	OUMNH.ZC.201503013	KP324405	KP678022	KP324628	KP324737
	Perissogorgia monile	AR244	MNHNIK20111015	KP324344	KP677962	KP324573	KP324682
	Perissogorgia vitrea	AR202	MNHNIK20111367	KP324334	KP677953		KP324673
	Perissogorgia vitrea	AR205		KP324336			KP324674
	Plumarella delicatissima	O24	OUMNH.ZC.201503014	KP324374	KP677992		KP324709
	Plumarella delicatissima c.f.	N05	BAS0601052	KP324364	KP677982	KP324591	KP324699
	Plumarella diadema	AE068	OUMNH.ZC.201503015	KP324296	KP677915	KP324534	KP324641
	Plumarella diadema	B34	OUMNH.ZC.201503016	KP324347	KP677965	KP324576	KP324685
	Plumarella diadema	S060	OUMNH.ZC.201503017	KP324382	KP678001	KP324606	KP324718
	Plumarella diadema	Z051	OUMNH.ZC.201503018	KP324408	KP678026	KP324632	KP324741
	Plumarella undulata	B48	OUMNH.ZC.201503019	KP324348	KP677966	KP324577	KP324686
	Plumarella undulata	O28	OUMNH.ZC.201503020	KP324375	KP677993
	Plumarella undulata	S093	OUMNH.ZC.201503021	KP324383	KP678002	KP324607
	Plumarella undulata	Z046	OUMNH.ZC.201503022	KP324407	KP678025	KP324631	KP324740
	Primnoa nov. sp. A	SW0960		KP324388	KP678005		KP324723
	Primnoa nov. sp. A	SW3518		KP324397	KP678013	KP324620	KP324731
	Primnoeides sertularoides	SW3149		KP324389	KP678006	KP324612	KP324724
	Primnoeides sertularoides	SW3165		KP324391	KP678007	KP324614	KP324726
	Primnoeides sertularoides	SW3174		KP324392	KP678008	KP324615
	Primnoeides sertularoides	SW3181		KP324393	KP678009	KP324616	KP324727
	Primnoeides sertularoides	SW3202		KP324394	KP678010	KP324617	KP324728
	Primnoeides nov. sp. A	SW3291		KP324395	KP678011	KP324618	KP324729
	Primnoeides nov. sp. A	SW3297		KP324396	KP678012	KP324619	KP324730
	Primnoeides nov. sp. A	SW3564		KP324398	KP678014	KP324621	KP324732
	Primnoella antarctica	AE056	OUMNH.ZC.201503023	KP324292	KP677911	KP324531
	Primnoella antarctica	N25	BAS0608932	KP324366	KP677984	KP324593	KP324701
	Primnoella antarctica	N26	BAS0608933	KP324367	KP677985	KP324594	KP324702
	Primnoella chilensis	H39	OUMNH.ZC.201503024	KP324359	KP677977	KP324588	KP324697
	Primnoella chilensis	T124	OUMNH.ZC.201503025	KP324403	KP678020	KP324627	KP324736
	Primnoella delicatissima	PRIM01	PAT1008DR4	KP324376		KP324601	KP324710
	Primnoella delicatissima	PRIM02	PAT1008DR4	KP324377	KP677994	KP324602	KP324711
	Primnoella divaricata	PRIM15	ATL09L008		KP677998	KP324603	KP324715
	Primnoella scotiae	B32	OUMNH.ZC.201503026	KP324346	KP677964	KP324575	KP324684
	Primnoella scotiae	I25	OUMNH.ZC.201503027	KP324361	KP677979	KP324589	KP324698
	Primnoella scotiae	L25		KP324362	KP677980	KP324590
	Thouarella antarctica	AE064	OUMNH.ZC.201503028	KP324295	KP677914	KP324533	KP324640
	Thouarella antarctica	AR018	MNHNIK20090320	KP324301	KP677921	KP324539	KP324646
	Thouarella antarctica	S170	OUMNH.ZC.201503029	KP324385		KP324609	KP324720
	Thouarella antarctica c.f.	AR175	MNHNIK20090597	KP324328	KP677946	KP324560	KP324667
	Thouarella brucei c.f.	T125	OUMNH.ZC.201503030	KP324404	KP678021
	Thouarella chilensis	AE026	OUMNH.ZC.201503031	KP324291	KP677910	KP324530
	Thouarella chilensis	N09	BAS0603611	KP324365	KP677983	KP324592	KP324700
	Thouarella chilensis	R54	OUMNH.ZC.201503032	KP324381	KP678000	KP324605	KP324717
	Thouarella coronata	SW3809			KP678018	KP324625	KP324735
	Thouarella crenelata	AE057	OUMNH.ZC.201503033	KP324293	KP677912
	Thouarella crenelata	AR091	MNHNIK20090635	KP324308	KP677928	KP324546	KP324652
	Thouarella crenelata	S125	OUMNH.ZC.201503034	KP324384		KP324608	KP324719
	Thouarella crenelata	W54		KP324406	KP678024	KP324630	KP324739
	Thouarella laxa	AR194	MNHNIK20111445	KP324331	KP677950	KP324563	KP324670
	Thouarella laxa	AR200	MNHNIK20111389	KP324332	KP677951	KP324564	KP324671
	Thouarella laxa	AR232	MNHNIK20111416	KP324342	KP677960	KP324571	KP324680
	Thouarella nov. sp. A	AC28	BAS06093028	KP324285	KP677904
	Thouarella pendulina	AR135	MNHNIK20090555	KP324321	KP677941	KP324556	KP324661
	Thouarella variabilis	AE059	OUMNH.ZC.201503035	KP324294	KP677913	KP324532	KP324639
	Thouarella variabilis	AR027	MNHNIK20090306	KP324303	KP677923	KP324541	KP324647
	Thouarella variabilis	AR134	MNHNIK20090554	KP324320	KP677940
	Thouarella variabilis	AR169	MNHNIK20090591	KP324325	KP677944
	Thouarella variabilis	F6	OUMNH.ZC.201503036	KP324351	KP677969	KP324580	KP324689
	Thouarella variabilis c.f.	A06	OUMNH.ZC.201503037	KP324283	KP677902	KP324524	KP324633
	Thouarella variabilis c.f.	AR096	MNHNIK20090429	KP324311	KP677931
	Thouarella viridis	AC23	BAS06093023	KP324284	KP677903
	Thouarella viridis	AE019	OUMNH.ZC.201503038	KP324289	KP677908	KP324528	KP324637
	Thouarella viridis	H13	OUMNH.ZC.201503039	KP324358	KP677976	KP324587	KP324696
	Tokoprymno nov. sp.	PRIM09	PAT1008DR8	KP324379	KP677996		KP324713
	Tokoprymno nov. sp.	PRIM10	PAT1008DR8		KP677997		KP324714
