# Supplementary material for: A phylogenetic analysis of the Primnoidae (Anthozoa: Octocorallia: Calcaxonia) with analyses of character evolution and a key to the genera and subgenera
Source: BMC Evol Biol. 2018 May 2;18:66. doi: 10.1186/s12862-018-1182-5 (PMC5930830; doi:10.1186/s12862-018-1182-5)
Supplement: Supplementary file 2 — Nexus alignments using partitions and models chosen by either BIC or AIC by the program Partition Finder. (XLSX 106 kb) [file 12862_2018_1182_MOESM2_ESM.xlsx]

## Sheet: Alignment - BIC model
Additional File 2 (Nexus alignments using partitions and models chosen by BIC or AIC):
Title: A Phylogenetic Analysis of the Primnoidae (Anthozoa: Octocorallia: Calcaxonia) with Analyses of Character Evolution and a Key to the Genera and Subgenera
Journal: BMC Evolutionary Biology
Authors: Stephen D. Cairns and Herman H. Wirshing
Affiliation (both authors):
Department of Invertebrate Zoology
National Museum of Natural History
Smithsonian Institution
PO Box 37012, MRC 163, Washington, DC, 20013-7012
Corresponding Authors: Stephen D. Cairns (cairnss@si.edu), Herman H. Wirshing (wirshingh@si.edu)
NOTE: Alignments using BIC and AIC models are in separate tabs
[partitions and models chosen using BIC model]
#NEXUS
begin taxa;
	dimensions ntax=179;
	taxlabels
	Radicipes_2extra
	PlumV_castellviae_USNM1019337
	Calyptrophora_microdentata_1120699_prim3_2005
	Perissogorgia_vitrea_N9882
	Loboprimnoa_exotica_N72423
	Primnoa_notialis_USNMq9
	Primnoa_notialis_USNMq10
	Australogorgia_aldersladei_USNM1116407
	Parastenella_pacifica_N94401
	Candidella_helminthiformis_N64357
	Abyssoprimnoa_gemina_USNM1268847
	Narella_arbuscula_USNM1080452
	Metafannyella_ventilabrum_N73567
	FannyellaF_rossi_N37224
	Callozostron_acanthodes_N78759
	Callozostron_mirabile_N77603
	Callozostron_pinnatum_N82682
	Plumarella_longispina_USNM1117110
	Armadillogorgia_cyathella_USNM77148
	Covexella_magelhaenica_USNM1113007
	Covexella_magelhaenica_USNM1232168
	Plumarella_pourtalesi_79782
	Arntzia_gracilis_USNM1185335
	Primnoella_insularis_USNMq3
	Calyptrophora_inornata_N11159_prim3_2002
	Calyptrophora_wyvillei_1170789_prim3_2011
	Narella_macrocalyx_1149566_prim3_2009
	Pachyprimnoa_asakoae_N88630_prim3_2013
	Aglaeoprimnoa_stefani_81288_prim3_1966
	Onogorgia_nodosa_1184513_prim3_2011
	Plumarella_laxiramosa_1019406_prim3_1985
	Primnoa_pac_Willeyi_1099637_prim3_2006
	Primnoa_pacifica_1130921_prim3_2009
	Calyptrophora_wyvillei_USNM1072130
	FannyellaC_spinosa_N35534
	Pyrogorgia_lemnos_78654_prim3_1971
	Metafannyella_polita_N99702
	Paranarella_watlingi_1096721_prim3_2004
	Primnia_reseadaeformis_1024423_prim3_2000
	Primnoa_notialis_spines_N11292_prim3_2000
	Primnoa_notialis_spines_N11301_prim3_1999
	Primnoa_wingi_USNM1115520
	Primnoella_sp_N77617
	Callogorgia_gilberti_N76752
	Callogorgia_sp_USNMq1
	FannyellaS_abies_N60495
	Metafannyella_eos_N42561
	Narella_hypsocalyx_USNM1180223_ex2
	Onogorgia_nodosa_USNM82940
	Paracalypt_hawaiiensis_N66298
	Plumarella_D_aleutiana_1134746_prim3_1997
	PlumFaxiella_delicatula_N72100
	Digitogorgia_kuekenthali_O19
	Ophidiogorgia_cf_kuekenthali_AR131
	Ophidiogorgia_cf_kuekenthali_AR133
	Ophidiogorgia_cf_kuekenthali_AR166
	Ophidiogorgia_kuekenthali_AR099
	Ophidiogorgia_cf_kuekenthali_AR170
	Fannyella_rossii_AR019
	Fannyella_rossii_AR048
	Fannyella_rossii_AR095
	Fannyella_rossii_AR102
	Fannyella_rossii_AR167
	Primnoeides_sertularoides_SW3149
	Primnoeides_sertularoides_SW3165
	Primnoeides_sertularoides_SW3174
	Primnoeides_sertularoides_SW3181
	Primnoeides_sertularoides_SW3202
	Primnoeides_sertularoides_SW3291
	Primnoeides_sp_n_A_SW3297
	Primnoeides_sp_n_A_SW3564
	Primnoella_chilensis_H39
	Primnoella_chilensis_T124
	Fannyella_spinosa_AR085
	Fannyella_spinosa_AR123
	Fannyella_spinosa_AR173
	Onogorgia_nodosa_AE010
	Onogorgia_nodosa_N28
	Onogorgia_nodosa_N30
	Onogorgia_nodosa_N29
	Ainigmaptilon_cf_edisto_N01
	Ainigmaptilon_edisto_AR105
	Armadillogorgia_sp_FD11
	Armadillogorgia_sp_FD67
	Convexella_magelhaenica_FA78
	Dasystenella_acanthina_AR054
	Dasystenella_acanthina_PRIM05
	Dasystenella_acanthina_N33
	Dasystenella_austasensis_AE021
	Dasystenella_acanthina_C6
	Callozostron_acanthodes_AR185
	Mirostenella_articulata_AC35
	Mirostenella_articulata_AE002
	Mirostenella_articulata_AE093
	Mirostenella_articulata_AE112
	Tokoprymno_sp_n_PRIM09
	Plumarella_cf_delicatissima_N05
	Plumarella_delicatissima_O24
	Mirostenella_sp_n_AP12
	Thouarella_cf_laxa_AR232
	Thouarella_laxa_AR194
	Thouarella_laxa_AR200
	Callogorgia_sp_AR119
	Callogorgia_sp_AR223
	Callogorgia_sp_AR201
	Fanellia_cf_tuberculata_granulosa_AR220
	Fanellia_euthyeia_AR213
	Fanellia_medialis_AR210
	Fanellia_korema_AR204
	Fanellia_korema_AR226
	Metafannyella_kuekenthali_D3
	Metafannyella_kuekenthali_I08
	Metafannyella_kuekenthali_R23
	Narella_cf_mosaica_AR121
	Narella_sp_n_B_SW3719
	Narella_sp_n_C_SW3807
	Parastenella_cf_ramosa_SW0208
	Parastenella_spinosa_G60
	Parastenella_spinosa_T147
	Narella_sp_n_A_SW3746
	Narella_clavata_AR236
	Narella_sp_n_A_SW3824
	Primnoa_sp_n_A_SW0960
	Primnoa_sp_n_A_SW3518
	Perissogorgia_monile_AR244
	Primnoella_cf_delicatissima_PRIM01
	Primnoella_cf_delicatissima_PRIM02
	Convexella_cf_magelhaenica_O22
	Plumarella_undulata_O28
	Plumarella_undulata_B48
	Plumarella_undulata_S093
	Plumarella_undulata_Z046
	Plumarella_diadema_AE068
	Plumarella_diadema_S060
	Plumarella_diadema_Z051
	Plumarella_diadema_B34
	Thouarella_antarctica_AR018
	Thouarella_chilensis_N09
	Thouarella_variabilis_AR027
	Thouarella_cf_variabilis_A06
	Thouarella_sp_n_A_AC28
	Thouarella_variabilis_F6
	Thouarella_pendulina_AR135
	Thouarella_cf_brucei_T125
	Thouarella_variabilis_AR096
	Thouarella_variabilis_AR134
	Thouarella_variabilis_AR169
	Thouarella_variabilis_AE059
	Thouarella_antarctica_AE064
	Thouarella_chilensis_AE026
	Thouarella_chilensis_R54
	Thouarella_antarctica_S170
	Thouarella_crenelata_AE057
	Thouarella_crenelata_S125
	Thouarella_crenelata_W54
	Thouarella_crenelata_AR091
	Thouarella_cf_antarctica_AR175
	Thouarella_viridis_AC23
	Thouarella_viridis_AE019
	Thouarella_viridis_H13
	Arntzia_gracilis_AR002
	Arntzia_gracilis_AR058
	Convexella_sp_FP65
	Primnoella_antarctica_N25
	Primnoella_antarctica_N26
	Primnoella_scotiae_B32
	Primnoella_scotiae_I25
	Primnoella_scotiae_L25
	Primnoella_antarctica_AE056
	Perissogorgia_vitrea_AR202
	Perissogorgia_vitrea_AR205
	Paracalyptrophora_cf_josephinae_AR191
	Tokoprymno_sp_n_PRIM10
	Fannyella_spinosa_AR013
	Thouarella_coronata_SW3809
	Heptaprimnoa_patagonica_USNM36
	Primnoella_divaricata_PRIM15
	Parastenella_ramosa_1148053_prim8redo
	Ophidiogorgia_sp_1159691_prim8redo
;
end;
begin characters;	dimensions nchar=2831;
	format datatype=dna missing=? gap=-;
	matrix
	Radicipes_2extra	ATGAGCCAAGTACCTATGCAGTATTTTAACTTAATGGAGGAGAATTATTCTAAGTATGGGCTATCAGTAATCCAGCTTATCCAGATTGGTAAGTTCTATGAACTTTGGCATGAGCCCGATGTTCCTAGTATACAACAAACATACTCTCAAGCTGAGTTATTAGTTGAGTCG---------------------------TCCATACGAAGTAGGTCTTTAGGGGTAACACCTCCCATTGAACAAGTTGCCTCGTTACTTGATATGAGAATAATATCACCCGGTAAAAGATCCTTGCTTCAAATGGGGTTTCCTATTTATTCCCTTACTACTTATCTAAGCACCTTGTTGGATAAAGGTTGGACTATTATAGTTATTGATGAATTAGCCACTGGTAAGTCG…
	PlumV_castellviae_USNM1019337	ATGAGCCAAGTGCCTATGCAGTATTTCAACTTAATGGAGGAGAATTATTCTAAGTATGGGTTATCAGTAATCCAGCTTATCCAGATTGGTAAGTTCTATGAACTTTGGCATGAGCCTGATGTTCCTAGTATACAACAGGCATACTCTCAAGCTGAGTTATTAGTTGAGTCTATACCAACTCAC---------------CACATACGAAGTAGGTCTTTGGGGGTAACACCTCCTATTGAACAAGTTGCCTCGTTACTTGATATGAGAATAACATCACCCGGTAAAAGATCCTTGCTTCAAATGGGGTTTCCTATTTATTCCCTTACTGCCCATATAGGCACCTTGTTGGATAAAGGTTGGACTATTATAGTTATTGATGAATTAGCCACTGGTAAATCG…
	Calyptrophora_microdentata_1120699_prim3_2005	ATGAGCAAAGTGCCTGTGCAGTATTTCAACTTAATGGAGGAGAATTATTCTAAGTATGGGTTATCAGTAATCCAGCTTATCCAGATTGGTAATTTCTATGAACTTTGGCATGAGCCTGATGTTCCTAGTATACAACAAGCATACTCTCAAGCTGAGTTATTAGTTGAGTATATCCCAACTCACAGTCCC---------CATATACGAAGTAGGTCTTTAGGGGTAACACCTCCTATTGAACAAGTTGCCTCGTTACTTGATATGAGAATAACATCACCCGGTAAAAGATCCTTGCTTCAAATGGGGTTTCCGATTTATTCCCTTACTACTCATATAGGCACCTTGTTGGATAAAGGTTGGACTATTGTAGTTATTGATGAATTAGCTACTGGTAAATCG…
	Perissogorgia_vitrea_N9882	ATGAGCCAAGTGCCTGTGCAGTATTTCAACTTAATGGAGGAGAATTATTATAAGTATGGGTTATCAGTAATACAGTTTATCCAGATTGGTAAGTTCTATGAACTTTGGCATGAGCCTGATGTTCCTAGTATACAACAAGCATACTCTCAAGCTGAGTTATTAGTTGAGTCTAGACCAACT------------------CACATACGAAGTAGGCCTTTAGGGGTAACACCTCCTATTGAACAAGTTGCCTCGTTACTTGATATGAGAATAACATCACCCGGTAAAAGATCCTTGCTTCAAATGGGGTTTCCTATTTATTCCCTTACTACTCATCTAGGCACTTTGTTGGATAAAGGTTGGACTATTATAGTTATTAATGAATTAGCCACTGATAAATCG…
	Loboprimnoa_exotica_N72423	ATGAGCCAAGTGCCTATGCAGTATTTCAACTTAATGGAGGAGAATTATTCTAAGTATGGGGTATCAGTAATCCAGCTTATCCAGATTGGTAAGTTCTATGAACTTTGGCATGAGCCTGATGTTCCTAGTATACAACAAGCATACTCTCAAGCTGAGTTATTAGTTGAGTCTATACCAACTCACAGTACC---------CATATACGAAGTAGGTCTTTAGGGGTAACACCTCCTATTGAACAAGTTGCCTCGTTACTTGATATGAGAATAACATCACCCGGTAAAAGATCCTTGCTTCAAATGGGGTTTCCTATTTATTCCCTTACKACTCATATAGGCACCTTGTTGGATAAAGGTTGGACTATTATAGTTATTGATGAATTAGTCACTGGTAAATCG…
	Primnoa_notialis_USNMq9	ATGAGCCAAGTGCCTATGCAGTATTTCAACTTAATGGAGGAGAATTATTCTAAGTATGGGGTATCAGTAATCCAGCTTATCCAGATTGGTAAGTTCTATGAACTTTGGCATGAGCCTGATGTTACTAGTATACAACAAGCATACTCTCAAGCTGAGTTATTAGTTGAGTCTATACCAACTCACAGTACC---------CATATACGAAGTAGGTCTTTAGGGGTAACACCTCCTATTGAACAAGTTGCCTCGTTACTTGATATGAGAATAACATCACCCGGTAAAAGATCCTTGCTTCAAATGGGGTTTCCTATTTATTCCCTTACGACTCATATAGGCACCTTGTTGGATAAAGGTTGGACTATTATAGTTATTGATGAATTAGTCACTAGTAAATCG…
	Primnoa_notialis_USNMq10	ATGAGCCAAGTGCCTATGCAGTATTTCAACTTAATGGAGGAGAATTATTCTAAGTATGGGGTATCAGTAATCCAGCTTATCCAGATTGGTAAGTTCTATGAACTTTGGCATGAGCCTGATGTTACTAGTATACAACAAGCATACTCTCAAGCTGAGTTATTAGTTGAGTCTATACCAACTCACAGTACC---------CATATACGAAGTAGGTCTTTAGGGGTAACACCTCCTATTGAACAAGTTGCCTCGTTACTTGATATGAGAATAACATCACCCGGTAAAAGATCCTTGCTTCAAATGGGGTTTCCTATTTATTCCCTTACGACTCATATAGGCACCTTGTTGGATAAAGGTTGGACTATTATAGTTATTGATGAATTAGTCACTAGTAAATCG…
	Australogorgia_aldersladei_USNM1116407	ATGAGCCAAGTGCCTATGCAGTATTTCAACTTAATGGAGGAGAATTATTCTAAGTATGGGGTATCAGTAATCCAGCTTATCCAGATTGGTAAGTTCTATGAACTTTGGCATGAGCCTGATGTTACTAGTATACAACAAGCATACTCTCAAGCTGAGTTATTAGTTGAGTCTATACCAACTCACAGTACC---------CATATACGAAGTAGGTCTTTAGGGGTAACACCTCCTATTGAACAAGTTGCCTCGTTACTTGATATGAGAATAACATCACCCGGTAAAAGATCCTTGCTTCAAATGGGGTTTCCTATTTATTCCCTTACGACTCATATAGGCACCTTGTTGGATAAAGGTTGGACTATTATAGTTATTGATGAATTAGTCACTAGTAAATCG…
	Parastenella_pacifica_N94401	ATGAGCCAAGTGCCTATGCAGTATTTCAACTTAATGGAGGAGAATTATTCTAAGTATGGGCTATCAGTAATCCAGCTTATCCAGATTGGTAAGTTCTATGAACTTTGGCATGAGCCTGATGTTCCTAGTATACAACAAGCATACTCTCAAGCTGAGTTATTAGTTGAGTCTATACCAACTCACAGTACCCAG---------ATACGAAGTAGGTCTTTAGGGGTAACACCTCCTATTGAACAAGTTGCCTCGTTACTTGATATGAGAATAACATCACCCGGTAAAAGATCCTTGCTTCAAATGGGGTTTCCTATTTATTCCCTTACTACTCATATAGGCACCTTGTTGGATAAAGGTTGGACTATTATAGTTATTGATGAATTAGTCACTGGTAAATCG…
	Candidella_helminthiformis_N64357	ATGAGCCAAGTGCCTGTGCAGTATTTCAACTTAATGGAGGAGAATTATTCTAAGTATGGGTTATCAGTAATCCAGCTTATCCAGATTGGTAAGTTCTATGAACTTTGGCATGAGCCTGATGTTCCTAGTATACAACAAGCATACTCTCAAGCTGAGTTATTAGTTGAGTCTATACCAACTCACAGTACC---------CATATACGAAGTAGGTCTTTAGGGGTAACACCTCCTATTGAACAAGTTGCCTCGTTACTTGATATGAGAATAACATCACCCGGTAAAAGATCCTTGCTTCAAATGGGGTTTCCTATTTATTCCCTTACTACTCATATAGGCACCTTGTTGGATAAAGGTTGGACTATTATAGTTATTGATGAATTAGTCACTGGTAAATCG…
	Abyssoprimnoa_gemina_USNM1268847	ATGAGCCTAGTGCCTATGCAGTATTTCAACTTAATGGAGGAGAATTATTCTAAGTATGGGTTATCAGTAATCCAGCTTATCCAGATTGGTAAGTTCTATGAACTTTGGCATGAGCCTGATGTTCCTAGTATACAACAAGCATACTCTCAAGCTGAGTTATTAGTTGAGTCTATACCAACTCATAGTACC---------CATATACGAAGTAGGTCTTTAGGGGTAACACCTCCTATTGAACAAGTTGCCTCGTTACTTGATATGAGAATAACATCACCCGGTAAAAGATCCTTGCTTCAAATGGGGTTTCCTATTTATTCCCTTACTACTCATCTAGGCACCTTGTTGGATAAAGGTTGGACTATTATAGTTATTGATGAATTAGTCACTGGTAAATCT…
	Narella_arbuscula_USNM1080452	ATGAGCCAAGTGCCTATGCAGTATTTCAACTTAATGGAGGAGAATTATTCTAAGTATGGGTTATCAGTAATCCAGCTTATCCAGATTGGTAAGTTCTATGAACTTTGGCATGAGCCTGATGTTCCTAGTATACAACAAGCATACTCTCAAGCTGAGTTATTAGTTGAGTCTATACCAACTCACAGTACC---------CATATACGAAGTAGGTCTTTAGGGGTAACACCTCCTATTGAACAAGTTGCCTCGTTACTTGATATGAGAATAACATCCCCCGGTAAAAGATCCTTGCTTCAAATGGGGTTTCCTATTTATTCCCTTACTACTCATCTAGGCACCTTGTTGGATAAAGGTTGGACTATTATAGTTATTGATGAATTAGTCACTGGTAAATCG…
	Metafannyella_ventilabrum_N73567	ATGAGCCAAGTGCCTATGCAGTATTTCAACTTAATGGAGGAGAATTATTCTAAGTATGGGTTATCAGTAATCCAGCTTATCCAGATTGGTAAGTTCTATGAGCTTTGGCATGAGCCTGATGTTTTTAGTATACAACAGGCATACTCTCAAGCTGAGTTATTAGTTGAGTTGATACCAACTCCCAGTTCC---------CACATACGAAGTAAGTCTTTAGGGGTAACACCTCCTATTGAACAAGTTGCCTCGTTACTTGATATGAGAATAACATCACCCGGTAAAAGATCCCTGCTTCAAATGGGGTTTCCTATTTATTCCCTTACTGCTCATCTAGGCACCTTGTTGGATAAAGGTTGGACTATTATAGTTATTGATGAATTAGCCACTGGTAAATCG…
	FannyellaF_rossi_N37224	ATGAGCCAAGTGCCTATGCAGTATTTCAACTTAATGGAGGAGAATTATTCTAAGTATGGGTTATCAGTAATCCAGCTTATCCAGATTGGTAAGTTCTATGAACTTTGGCATGAGCCTGATGGCCCTAGTATCCAACAGGCATACTCTAAAGCTGAGTTATTAGTTGAGTCTATACCAACTCACAGTTCCCAGTTCCCACACATACGAAGCAGGTCTTTAGGGGTAACACCTCCTATTGAACAAGTTGCCTCGTTACTTGATATGAGAATAACATCGCCCGGTAAAAGATCCTTGCTTCAAATGGGGTTTCCTATTTATTCCCTTACTGCTCATCTAGGCACCTTGTTGGATAAGGGTTGGACTATTATAGTTATTGATGAATTAGCCACTGGTAAATCG…
	Callozostron_acanthodes_N78759	ATGAGCCAAGTGCCTATGCAGTATTTCAACTTAATGGAGGAGAATTATTCTAAGTATGGGTTATCAGTAATCCAGCTTATACAGATTGGTAAGTTCTATGAACTTTGGCATGAGCCTGATGTTTCTAGTATACAACAGGCATACTCTCAAGCTGAGTTATTAGTTGAGTCTATACCAACTCACAGTTCC---------CACATACGAAGTAGGTTTTTAGGGGTAACACCTCCTATTGAACAAGTTGCCTCGTTACTTGATATGAGAATAACATCACCCGGTAAAAGATCCTTGCTTCAAATGGGGTTTCCTATTTATTCCCTTAATGCCCATATCGGCACCTTGTTGGATAAAGGTTGGACTATTATAGTTATTGATGAATTAGCCACTGATAAATCG…
	Callozostron_mirabile_N77603	ATGAGCCAAGTGCCTATGCAGTATTTCAACTTAATGGAGGAGAATTATTCTAAGTATGGGTTATCAGTAATCCAGCTTATACAGATTGGTAAGTTCTATGAACTTTGGCATGAGCCTGATGTTCCTAGTATACAACAGGCATACTCTCAAGCTGAGTTATTAGTTGAGTCTATACCAACTCACAGTTCC---------CACATACGAAGTAGGTCTTTAGGGGTAACACCTCCTATTGAACAAGTTGCCTCGTTACTTGATATGAGAATAACATCGCCCGGTAAAAGATCCTTGCTTCAAATGGGGTTTCCTATTTATTCCCTTAATGCTCATATAGGCACCTTGTTGGATAAAGGTTGGACTATTATAGTTATTGATGAATTAGCCACTGATAAATCG…
	Callozostron_pinnatum_N82682	ATGAGCCAAGTGCCTATGCAGTATTTCAACTTAATGGAGGAGAATTATTCTAAGTATGGGTTATCAGTAATCCAGCTTATCCAGATTGGTAAGTTCTATGAACTTTGGCATGAGCCTGATGTTCCTAGTCTCCAACAGGCATACTCTCAAGCTGAGTTATTAGTTGAGTCTATACCAACTCACAGTTCC---------CACATACGAAGTAGGTCTTTAGGGGTAACACCTCCTATTGAACAAGTTGCCTCGTTACTTGATATGAGAATAACATCACCCGGTAAAAGATCCTTGCTTCAAATGGGGTTTCCTATTTATTCCCTTAATGCTCATATAGGCACCTTGTTGGATAAAGGTTGGACTATTATAGTTATTGATGAATTAGCCACTGATAAATCG…
	Plumarella_longispina_USNM1117110	ATGAGCCAAGTGCCTATGCAGTATTTCAACTTAATGGAGGAGAATTATTCTAAGTATGGGTTATCAGTAATCCAGCTTATCCAGATTGGTAAGTTCTATGAACTTTGGCATGAGCCTGATGTTCCTAGTATACAACAGGCATACTCTCAAGCTGAGTTATTAGTTGAGTCTATACCAACTCACAGTTCC---------CACATACGAAGTAGGTCTTTAGGGGTAACACCTTCTATTGAACAAGTTGCCTCGTTACTTGATATGAGAATAATATCCCCCGGTAAAAGATCCTTGCTTCAAATGGGGTTTCCTATTTATTCCCTTAATGCTCATATAGGCACCTTGTTGGATAAAGGTTGGACTATTATAGTTATTGATGAATTAGCCACTGATAAATCG…
	Armadillogorgia_cyathella_USNM77148	ATGAGCCAAGTGCCTATGCAGTATTTCAACTTAATGGAGGAGAATTATTCTAAGTATGGGTTATCAGTAATCCAGCTTATCCAGATTGGTAAGTTCTATGAACTTTGGCATGAGCCTGATGTTCCTAGTATACAACAGGCATACTCTCAAGCTGAGTTATTAGTTGAGTCTATACCAACTCAC---------------CACATACGAAGTAGGTCTTTGGGGGTAACACCTCCTATTGAACAAGTTGCCTCGTTACTTGATATGAGAATAACATCACCCGGTAAAAGATCCTTGCTTCAAATGGGGTTTCCTATTTATTCCCTTACTGCCCATATAGGCACCTTGTTGGATAAAGGTTGGACTATTATAGTTATTGATGAATTAGCCACTGGTAAATCG…
	Covexella_magelhaenica_USNM1113007	ATGAGCCAAGTGCCTATGCAGTATTTCAACTTAATGGAGGAGAATTATTCTAAGTATGGGTTATCAGTAATCCAGCTTATCCAGATTGGTAAGTTCTATGAACTTTGGCATGAGCCTGATGTTCCTAGTATACAACAGGCATACTCTCAAGCTGAGTTATTAGTTGAGTCTATACCAACTCAC---------------CACATACGAAGTAGGTCTTTGGGGGTAACACCTCCTATTGAACAAGTTGCCTCGTTACTTGATATGAGAATAACATCACCCGGTAAAAGATCCTTGCTTCAAATGGGGTTTCCTATTTATTCCCTTACTGCCCATATAGGCACCTTGTTGGATAAAGGTTGGACTATTATAGTTATTGATGAATTAGCCACTGGTAAATCG…
	Covexella_magelhaenica_USNM1232168	ATGAGCCAAGTGCCTATGCAGTATTTCAACTTAATGGAGGAGAATTATTCTAAGTATGGGTTATCAGTAATCCAGCTTATCCAGATTGGTAAGTTCTATGAACTTTGGCATGAGCCTGATGTTCCTAGTATACAACAGGCATACTCTCAAGCTGAGTTATTAGTTGAGTCTATACCAACTCAC---------------CACATACGAAGTAGGTCTTTGGGGGTAACACCTCCTATTGAACAAGTTGCCTCGTTACTTGATATGAGAATAACATCACCCGGTAAAAGATCCTTGCTTCAAATGGGGTTTCCTATTTATTCCCTTACTGCCCATATAGGCACCTTGTTGGATAAAGGTTGGACTATTATAGTTATTGATGAATTAGCCACTGGTAAATCG…
	Plumarella_pourtalesi_79782	ATGAGCCAAGTGCCTATGCAGTATTTCAACTTAATGGAGGAGAATTATTCTAAGTATGGGTTATCAGTAATCCAGCTTATCCAGATTGGTAAGTTCTATGAACTTTGGCATGAGCCTGATGTTCCTAGTATACAACAGGCATACTCTCAAGCTGAGTTATTAGTTGAGTCTATACCAACTCAC---------------CACATACGAAGTAGGTCTTTGGGGGTAACACCTCCTATTGAACAAGTTGCCTCGTTACTTGATATGAGAATAACATCACCCGGTAAAAGATCCTTGCTTCAAATGGGGTTTCCTATTTATTCCCTTACTGCCCATATAGGCACCTTGTTGGATAAAGGTTGGACTATTATAGTTATTGATGAATTAGCCACTGGTAAATCG…
	Arntzia_gracilis_USNM1185335	ATGAGCCAAGTGCCTATGCAGTATTTCAACTTAATGGAGGAGAATTATTCTAAGTATGGGTTATCCGTAATCCAGCTTATACAGATTGGTAAGTTCTATGAACTTTGGCATGAGCCT---GTTCCTAGTATACAACAGGCATACTCTCAAGCTGAGTTATTAGCTGAGTCTATACCAACT------------------CACATACGAAGTAGGTCTTTAGGGATAACACCTCCTATTGAACAAGTTGCCTCGTTACTTGATATGAGAATAACATCACCCGGTAAAAGATCCTTGCTTCAAATGGGGTTTCCTATTTATTCCCTTACTGCTCATATAGGCACCTTGTTGGATAAAGGTTGGACTATTATAGTTATTGATGAATTAGCCACTGATAAATCG…
	Primnoella_insularis_USNMq3	ATGAGCCAAGTGCCTATGCAGTATTTCAACTTAATGGAGGAGAATTATTCTAAGTATGGGTTATCAGTAATCCAGCTTATACAGATTGGTAAGTTCTATGAACTTTGGCATGAGCCTGATGTTCCTAGTATCCAACAGGCATACTCTCAAGCTGAGTTATTAGTTGAGTCTATACCAACTCACAGTTCC---------CACATACGAAGTAGGTCTTTAGGGGTAACCCCCCCTATTGAACAAGTTGCCTCGTTACTTGATATGAGAATAACATCACCCGGTAAAAGATCCTTGCTTCAAATGGGGTTTCCTATTTATTCCCTTACTGCTCATATAGGCACCTTGTTGGATAAAGGTTGGACTATTATAGTTATTGATGAATTAGCCACTGGTAAATCG…
	Calyptrophora_inornata_N11159_prim3_2002	ATGAGCAAAGTGCCTGTGCAGTATTTCAACTTAATGGAGGAGAATTATTCTAAGTATGGGTTATCAGTAATCCAGCTTATCCAGATTGGTAAGTTCTATGAACTTTGGCATGAGCCTGATGTTCCTAGTATACAACAAGCATACTCTCAAGCTGAGTTATTAGTTGAGTATATACCAACTCACAGTCCC---------CATATACGAAGTAGGTCTTTAGGGGTAACACCTCCTATTGAACAAGTTGCCTCGTTACTTGATATGAGAATAACATCCCCCGGTAAAAGATCCTTGCTTCAAATGGGGTTTCCGATTTATTCCCTTACTACTCATATAGGCACCTTGTTGGATAAAGGTTGGACTATTATAGTTATTGATGAATTAGCTACTGGTAAATCG…
	Calyptrophora_wyvillei_1170789_prim3_2011	ATGAGCAAAGTGCCTGTGCAGTATTTCAACTTAATGGAGGAGAATTATTCTAAGTATGGGTTATCAGTAATCCAGCTTATCCAGATTGGTAAGTTCTATGAACTTTGGCATGAGCCTGATGTTCCTAGTATACAACAAGCATACTCTCAAGCTGAGTTATTAGTTGAGTATATACCAACTCACAGTCCC---------CATATACGAAGTAGGTCTTTAGGGGTAACACCTCCTATTGAACAAGTTGCCTCGTTACTTGATATGAGAATAACATCACCCGGTAAAAGATCCTTGCTTCAAATGGGGTTTCCGATTTATTCCCTTACTACTCATATAGGCACCTTGTTGGATAAAGGTTGGACTATTATAGTTATTGATGAATTAGCTACTGGTAAATCG…
	Narella_macrocalyx_1149566_prim3_2009	ATGAGCCAAGTGCCTATGCAGTATTTCAACTTAATGGAGGAGAATTATTCTAAGTATGGGTTATCAGTAATCCAGCTTATCCAGATTGGTAAGTTCTATGAACTTTGGCATGAGCCTGATGTTCCTAGTATACAACAAGCATACTCTCAAGCTGAGTTATTAGTTGAGTCTATACCAACTCACAGTACC---------CATATACGAAGTAGGTCTTTAGGGGTAACACCTCCTATTGAACAAGTTGCCTCGTTACTTGATATGAGAATAACATCCCCCGGTAAAAGATCCTTGCTTCAAATGGGGTTTCCTATTTATTCCCTTACTACTCATATAGGCACCTTGTTGGATAAAGGTTGGACTATTATAGTTATTGATGAATTAGTCACTGGTAAATCG…
	Pachyprimnoa_asakoae_N88630_prim3_2013	ATGAGCCAAGTGCCTATGCAGTATTTCAACTTAATGGAGGAGAATTATTCTAAGTATGGGTTATCAGTAATCCAGCTTATCCAGATTGGTAAGTTTTATGAACTTTGGCATGAGCCTGATGTTCCTAGTATACAACAAGCATACTCTCAAGCTGAGTTATTAGTTGAGTCTATACCAACTCAC------------------ATACGAAGGAGGTCTTTAGGGGTAACACCTCCTATTGAACAAGTTGCCTCGTTACTTGATATGAGAATAACATCACCCGGTAAAAGATCCTTGCTTCAAATGGGGTTTCCTATTTATTCCCTTACTACTCATATAGGCCCCTTGTTGGATAAAGGTTGGACTATTATAGTTATTAATGAATTAGCCACTGGTAAATCG…
	Aglaeoprimnoa_stefani_81288_prim3_1966	ATGAGCAAAGTGCCTGTGCAGTATTTCAACTTAATGGAGGAGAATTATTCTAAGTATGGGTTATCAGTAATCCAGCTTATCCAGATTGGTAAGTTCTATGAACTTTGGCATGAGCCTGATGTTCCTAGTATACAACAAGCATACTCTCAAGCTGAGTTATTAGTTGAGTATATACCAACTCACAGTCCC---------CATATACGAAGTAGGTCTTTAGGGGTAACACCTCCTATTGAACAAGTTGCCTCGTTACTTGATATGAGAATAACATCACCCGGTAAAAGATCCTTGCTTCAAATGGGGTTTCCGATTTATTCCCTTACTACTCATATAGGCACCTTGTTGGATAAAGGTTGGACTATTATAGTTATTGATGAATTAGCTACTGGTAAATCG…
	Onogorgia_nodosa_1184513_prim3_2011	ATGAGCCAAGTGCCTATGCAGTATTTCAACTTAATGGAGGAGAATTATTCTAAGTATGGGTTATCAGTAATCCAGCTTATCCAGATTGGTAAGTTCTATGAACTTTGGCATGAGCCTGATGTTCCTAGTATACAACAGGCATACTCTCAAGCTGAGTTATTAGTTGAGTCTATACCAACTCACAGTTCCCAGTTCCCACACATA------AGGTCTTTAGGGGTAACACCTCCTATTGAACAAGTTGCCTCGTTACTTGATATGAGAATAACATCACCCGGTAAAAGATCCTTGCTTCAAATGGGGTTTCCTATTTATTCCCTTACTGCTCATATAGGCACCTTGTTGTATAAGGGTTGGACTATTATAGTTATTGATGAATTAGCCACTGGTAAATCG…
	Plumarella_laxiramosa_1019406_prim3_1985	ATGAGCCAAGTGCCTATGCAGTATTTCAACTTAATGGAGGAGAATTATTCTAAGTATGGGTTATCAGTAATCCAGCTTATCCAGATTGGTAAGTTCTATGAACTTTGGCATGAGCCGGATGTTCCTAGTATACAACAGGCATACTCTCAAGCTGAGTTATTAGTTGAGTCTATACCAACTCACAGTTCC---------CACATACGAAGTAGGTCTTTAGGGGTAACACCTTCTATTGAACAAGTTGCCTCGTTACTTGATATGAGAATAATATCACCCGGTAAAAGATCCTTGCTTCAAATGGGGTTTCCTATTTATTCCCTTAATGCTCATATAGGCACCTTGTTGGATAAAGGTTGGACTATTATAGTTATTGATGAATTAACCACTGATAAATCG…
	Primnoa_pac_Willeyi_1099637_prim3_2006	ATGAGCCAAGTGCCTATGCAGTATTTCAACTTAATGGAGGAGAATTATTCTAAGTATGGGGTATCAGTAATCCAGCTTATACAGATTGGTAAGTTCTATGAACTTTGGCATGAGCCTGATGTTACTAGTATACAACAAGCATACTCTCAAGCTGAGTTATTAGTTGAGTCTATACCAACTCACAGTACC---------CATATACGAAGTAGGTCTTTAGGGGTAACACCTCCTATTGAACAAGTTGCCTCGTTACTTGATATGAGAATAACATCACCCGGTAAAAGATCCTTGCTTCAAATGGGGTTTCCTATTTATTCCCTTACGACTCATATAGGCACCTTGTTGGATAAAGGTTGGACTATTATAGTTATTGATGAATTAGTCACTAGTAAATCG…
	Primnoa_pacifica_1130921_prim3_2009	ATGAGCCAAGTGCCTATGCAGTATTTCAACTTAATGGAGGAGAATTATTCTAAGTATGGGGTATCAGTAATCCAGCTTATCCAGATTGGTAAGTTCTATGAACTTTGGCATGAGCCTGATGTTACTAGTATACAACAAGCATACTCTCAAGCTGAGTTATTAGTTGAGTCTATACCAACTCACAGTACC---------CATATACGAAGTAGGTCTTTAGGGGTAACACCTCCTATTGAACAAGTTGCCTCGTTACTTGATATGAGAATAACATCACCCGGTAAAAGATCCTTGCTTCAAATGGGGTTTCCTATTTATTCCCTTACGACTCATATAGGCACCTTGTTGGATAAAGGTTGGACTATTATAGTTATTGATGAATTAGTCACTAGTAAATCG…
	Calyptrophora_wyvillei_USNM1072130	???????????????????????????????????????????????????????????????????????????????????????????????????????????????????????????????????????????????????????????????????????????????????????????????????????????????????????????????????????????????????????????????????????????????????????????????????????????????????????????????????????????????????????????????????????????????????????????????????????????????…
	FannyellaC_spinosa_N35534	???????????????????????????????????????????????????????????????????????????????????????????????????????????????????????????????????????????????????????????????????????????????????????????????????????????????????????????????????????????????????????????????????????????????????????????????????????????????????????????????????????????????????????????????????????????????????????????????????????????????…
	Pyrogorgia_lemnos_78654_prim3_1971	???????????????????????????????????????????????????????????????????????????????????????????????????????????????????????????????????????????????????????????????????????????????????????????????????????????????????????????????????????????????????????????????????????????????????????????????????????????????????????????????????????????????????????????????????????????????????????????????????????????????…
	Metafannyella_polita_N99702	???????????????????????????????????????????????????????????????????????????????????????????????????????????????????????????????????????????????????????????????????????????????????????????????????????????????????????????????????????????????????????????????????????????????????????????????????????????????????????????????????????????????????????????????????????????????????????????????????????????????…
	Paranarella_watlingi_1096721_prim3_2004	???????????????????????????????????????????????????????????????????????????????????????????????????????????????????????????????????????????????????????????????????????????????????????????????????????????????????????????????????????????????????????????????????????????????????????????????????????????????????????????????????????????????????????????????????????????????????????????????????????????????…
	Primnia_reseadaeformis_1024423_prim3_2000	ATGAGCCAAGTGCCTATGCAGTATTTCAACTTAATGGAGGAGAATTATTCTAAGTATGGGGTATCAGTAATCCAGCTTATCCAGATTGGTAAGTTCTATGAACTTTGGCATGAGCCTGATGTTACTAGTATACAACAAGCATACTCTCAAGCTGAGTTATTAGTTGAGTCTATACCAACTCACAGTACCCAT---------ATACGAAGTAGGTCTTTAGGGGTAACACCTCCTATTGAACAAGTTGCCTCGTTACTTGATATGAGAATAACATCACCCGGTAAAAGATCCTTGCTTCAAATGGGGTTTCCTATTTATTCCCTTACGACTCATATAGGCACCTTGTTGGATAAAGGTTGGACTATTATAGTTATTGATGAATTAGTCACTAGTAAATCG…
	Primnoa_notialis_spines_N11292_prim3_2000	ATGAGCCAAGTGCCTATGCAGTATTTCAACTTAATGGAGGAGAATTATTCTAAGTATGGGGTATCAGTAATCCAGCTTATCCAGATTGGTAAGTTCTATGAACTTTGGCATGAGCCTGATGTTACTAGTATACAACAAGCATACTCTCAAGCTGAGTTATTAGTTGAGTCTATACCAACTCACAGTACCCAT---------ATACGAAGTAGGTCTTTAGGGGTAACACCTCCTATTGAACAAGTTGCCTCGTTACTTGATATGAGAATAACATCACCCGGTAAAAGATCCTTGCTTCAAATGGGGTTTCCTATTTATTCCCTTACGACTCATATAGGCACCTTGTTGGATAAAGGTTGGACTATTATAGTTATTGATGAATTAGTCACTAGTAAATCG…
	Primnoa_notialis_spines_N11301_prim3_1999	ATGAGCCAAGTGCCTATGCAGTATTTCAACTTAATGGAGGAGAATTATTCTAAGTATGGGGTATCAGTAATCCAGCTTATCCAGATTGGTAAGTTCTATGAACTTTGGCATGAGCCTGATGTTACTAGTATACAACAAGCATACTCTCAAGCTGAGTTATTAGTTGAGTCTATACCAACTCACAGTACCCAT---------ATACGAAGTAGGTCTTTAGGGGTAACACCTCCTATTGAACAAGTTGCCTCGTTACTTGATATGAGAATAACATCACCCGGTAAAAGATCCTTGCTTCAAATGGGGTTTCCTATTTATTCCCTTACGACTCATATAGGCACCTTGTTGGATAAAGGTTGGACTATTATAGTTATTGATGAATTAGTCACTAGTAAATCG…
	Primnoa_wingi_USNM1115520	ATGAGCCAAGTGCCTATGCAGTATTTCAACTTAATGGAGGAGAATTATTCTAAGTATGGGGTATCAGTAATCCAGCTTATCCAGATTGGTAAGTTCTATGAACTTTGGCATGAGCCTGATGTTACTAGTATACAACAAGCATACTCTCAAGCTGAGTTATTAGTTGAGTCTATACCAACTCACAGTACC---------CATATACGAAGTAGGTCTTTAGGGGTAACACCTCCTATTGAACAAGTTGCCTCGTTACTTGATATGAGAATAACATCACCCGGTAAAAGATCCTTGCTTCAAATGGGGTTTCCTATTTATTCCCTTACGACTCATATAGGCACCTTGTTGGATAAAGGTTGGACTATTATAGTTATTGATGAATTAGTCACTAGTAAATCG…
	Primnoella_sp_N77617	ATGAGCCAAGTGCCTATGCAGTATTTCAACTTAATGGAGGAGAATTATTCTAAGTATGGGTTATCAGTAATCCAGCTTATACAGATTGGTAAGTTCTATGAACTTTGGCATGAGCCTGATGTTCCTAGTATACAACAGGCATACTCTCAAGCTGAGTTATTAGTTGAGTCTATACCAACT------------------CACATACGAAGTAGGTCTTTAGGGGTAACACCTCCTATTGAACAAGTTGCCTCGTTACTTGATATGAGAATAACATCACCCGGTAAAAGATCCTTGCTTCAAATGGGGTTTCCTATTTATTCCCTTACTGCTCATATAGGCACCTTGTTGGATAAAGGTTGGACTATTATAGTTATTGATGAATTAGCCACTGGTAAATCG…
	Callogorgia_gilberti_N76752	ATGAGCCAAGTGCCTATGCAGTATTTCAACTTAATGGAGGAAAATTATTCTAAGTATGGGTTATCAGTAATCCAGCTTATCCAAATTGGTAAGTTCTATGAACTTTGGCATGAGCCGGATGTTCCTAGTATCCAACAGGCATACTCTCAAGCTGAGTTATTAGTTGAGTCTATACCAACTCCCAGTTCC---------CACATACAAAGTAGGTCTTTAGGGGTAACACCTCCTATTGAACAAGTTGCCTCGTTACTTGATATGAGAATAACATCACCCGGTAAAAGATCCTTGCTTCAAATGGGGTTTCCTATTTATTCCCTTCCTGCTCATATAGGCACCTTGTTGGATAAAGGTTGGACTATTATAGTTATTGATGAATTAGCCACTGGTAAATCG…
	Callogorgia_sp_USNMq1	ATGAGCCAAGTGCCTATGCAGTATTTCAACTTAATGGAGGAAAATTATTCTAAGTATGGGTTATCAGTAATCCAGCTTATCCAGATTGGTAAGTTCTATGAACTTTGGCATGAGCCTGATGTTCCTAGTATACAACAGGCATACTCTCAAGCTGAGTTATTAGTTGAGTCTATACCAACTCCCAGTTCC---------CACATACAAAGTGGGTCTTTAGGGGTAACACCTCCTATTGAACAAGTTGCCTCGTTACTTGATATGAGAATAACATCACCCGGTAAAAGATCCTTGCTTCAAATGGGGTTTCCTATTTATTCCCTTACTGCTCATATCGGCACCTTGTTGGATAAAGGTTGGACTATTATAGTTATTGATGAATTAGCCACTGGTAAATCG…
	FannyellaS_abies_N60495	ATGAGCCAAGTGCCTATGCAGTATTTCAACTTAATGGAGGAGAATTATTCTAAGTATGGGTTATCAGTAATCCAGCTTATACAGATTGGTAAGTTCTATGAACTTTGGCATGAGCCTGATGTTCCTAGTATACAACAGGCATACTCTAAAGCTGAGTTATTAGTTGAGTCGATACCAACTCACAGTTCCCAGTTCCCACACATACGAAGTAGGTCTTTAGGGGTAACACCTCCTATTGAACAAGTTGCCTCGTTACTTGATATGAGAATAACATCACCCGGTAAAAGATCCTTGCTTCAAATGGGGTTTCCTATTTATTCCCTTACTGCTCATATAGGCACCTTGTTGGATAAGGGTTGGACTATTATAGTTATTGATGAATTAGCCACTGGTAAATCG…
	Metafannyella_eos_N42561	ATGAGCCAAGTGCCTATGCAGTATTTCAACTTAATGGAGGAGAATTATTCTAAGTATGGGTTATCAGTAATCCAGCTTATCCAGATTGGTAAGTTCTATGAGCTTTGGCATGAGCCTGATGTTTTTAGTGTACAACAGGCATACTCTCAAGCTGAGTTATTAGTTGAGTTGATACCAACTCACAGTTCC---------CACATACGAAGTAAGTCTTTAGGGGTAACACCTCCTATTGAACAAGTTGCCTCGTTACTTGATATGAGAATAACATCACCCGGTAAAAGATCCCTGCTTCAAATGGGGTTTCCTATTTATTCCCTTACTGCTCATCTAGGCACCTTGTTGGATAAAGGTTGGACTATTATAGTTATTGATGAATTAGCCACTGGTAAATCG…
	Narella_hypsocalyx_USNM1180223_ex2	ATGAGCCAAGTGCCTATGCAGTATTTCAACTTAATGGAGGAGAATTATTCTAAGTATGGGTTATCAGTAATCCAGCTTATCCAGATTGGTAAGTTCTATGAACTTTGGCATGAGCCTGATGTTCCTAGTATACAACAAGCATACTCTCAAGCTGAGTTATTAGTTGAGTCTATACCAACTCACAGTACC---------CATATACGAAGTAGGTCTTTAGGGGTAACACCTCCTATTGAACAAGTTGCCTCGTTACTTGATATGAGAATAACATCCCCCGGTAAAAGATCCTTGCTTCAAATGGGGTTTCCTATTTATTCCCTTACTACTCATATAGGCACCTTGTTGGATAAAGGTTGGACTATTATAGTTATTGATGAATTAGTCACTGGTAAATCG…
	Onogorgia_nodosa_USNM82940	?????????????????????TATTTCAACTTAATGGAGGAGAATTATTCTAAGTATGGGTTATCAGTAATCCAGCTTATCCAGATTGGTAAGTTCTATGAACTTTGGCATGAGCCTGATGTTCCTAGTATACAACAGGCATACTCTCAAGCTGAGTTATTAGTTGAGTCTATACCAACTCACAGTTCCCAGTTCCCACACATA------AGGTCTTTAGGGGTAACACCTCCTATTGAACAAGTTGCCTCGTTACTTGATATGAGAATAACATCACCCGGTAAAAGATCCTTGCTTCAAATGGGGTTTCCTATTTATTCCCTTACTGCTCATATAGGCACCTTGTTGTATAAGGGTTGGACTATTATAGTTATTGATGAATTAGCCACTGGTAAATCG…
	Paracalypt_hawaiiensis_N66298	ATGAGCAAAGTGCCTGTGCAGTATTTCAACTTAATGGAGGAGAATTATTCTAAGTATGGGTTATCAGTAATCCAACTTATCCAGATTGGTAAGTTCTATGAACTTTGGCATGAGCCTGATGTTCCTAGTATACAACAAGCATACTCTCAAGCTGAGTTATTAGTTGAGTATATACCAACTCACAGTCCC---------CATATACGAAGTAGGTCTTTAGGGGTAACACCTCCTATTGAACAAGTTGCCTCGTTACTTGATATGAGAATAACATCACCCGGTAAAAGATCCTTGCTTCAAATGGGGTTTCCGATTTATTCCCTTACTACTTATATCGGCACCTTGTTGGATAAGGGCTGGACTATTATAGTTATTGATGAATTAGCCACTGATAAATCG…
	Plumarella_D_aleutiana_1134746_prim3_1997	ATGAGCCAAGTGCCTATGCAGTATTTCAACTTAATGGAGGAGAATTATTCTAAGTATGGGTTATCAGTAATCCAGCTTATCCAGATTGGTAAGTTCTATGAACTTTGGCATGAGCCTGATGTTCCTAGTATACAACAGGCATACTCTCAAGCTGAGTTATTAGTTGAGTCTATACCAACTCACAGTTCCCAC---------ATACGAAGTAGGTCTTTAGGGGTAACACCTTCTATTGAACAAGTTGCCTCGTTACTTGATATGAGAATAATATCCCCCGGTAAAAGATCCTTGCTTCAAATGGGGTTTCCTATTTATTCCCTTAATGCTCATATAGGCACCTTGTTGGATAAAGGTTGGACTATTATAGTTATTGATGAATTAGCCACTGATAAATCG…
	PlumFaxiella_delicatula_N72100	ATGAGCCAAGTGCCTATGCAGTATTTCAACTTAATGGAGGAGAATTATTCTAAGTATGGGTTATCAGTAATCCAGCTTATCCAGATTGGTAAGTTCTATGAGCTTTGGCATGAGCCTGATGTTTTTAGTAGACAACAGGCATACTCTCAAGCTGAGTTATTAGTTGAGTTGATACCAACTCCCAGTTCC---------CACATACGAAGTAAGTCTTTAGGGGTAACACCTCCTATTGAACAAGTTGCCTCGTTACTTGATATGAGAATAACATCACCCGGTAAAAGATCCCTGCTTCAAATGGGGTTTCCTATTTATTCCCTTACTGCTCATCTAGGCACCTTGTTGGATAAAGGTTGGACTATTATAGTTATTGATGAATTAGCCACTGGTAAATCG…
	Digitogorgia_kuekenthali_O19	???????????????ATGCAGTATTTCAACTTAATGGAGGAGAATTATTCTAAGTATGGGTTATCAGTAATCCAGCTTATCCAGATTGGTAAGTTCTATGAACTTTGGCATGAGCCTGATGTTCCTAGTCTCCAACAGGCATACTCTCAAGCTGAGTTATTAGTTGAGTCTAGACCAACT------------------CACATACGAAGTAGGTCTTTAGGGGTAACCCCTCCTATTGAACAAGTTGCCTCGTTACTTGATATGAGAATAACATCACCCGGTAAAAGATCCTTGCTTCAAATGGGGTTTCCTATTTATTCCCTTACTGCTCATATAGGCACCTTGTTGGATAAGGGTTGGACTATTATAGTTATTGATGAATTAGCCACTGGTAAATCG…
	Ophidiogorgia_cf_kuekenthali_AR131	???????????????ATGCAGTATTTCAACTTAATGGAGGAGAATTATTCTAAGTATGGGTTATCAGTAATCCAGCTTATACAGATTGGTAAGTTCTATGAACTTTGGCATGAGCCTGATGTTCCTAGTATACAACAGGCATACTCTCAAGCTGAGTTATTAGTTGAGTCTATACCAACT------------------CACATACGAAGTAGGTCTTTAGGGGTAACACCTCCTATTGAACAAGTTGCCTCGTTACTTGATATGAGAATAACATCACCCGGTAAAAGATCCTTGCTTCAAATGGGGTTTCCTATTTATTCCCTTACTGCTCATATAGGCACCTTGTTGGATAAAGGTTGGACTATTATAGTTATTGATGAATTAGCCACTGGTAAATCG…
	Ophidiogorgia_cf_kuekenthali_AR133	???????????????ATGCAGTATTTCAACTTAATGGAGGAGAATTATTCTAAGTATGGGTTATCAGTAATCCAGCTTATACAGATTGGTAAGTTCTATGAACTTTGGCATGAGCCTGATGTTCCTAGTATACAACAGGCATACTCTCAAGCTGAGTTATTAGTTGAGTCTATACCAACT------------------CACATACGAAGTAGGTCTTTAGGGGTAACACCTCCTATTGAACAAGTTGCCTCGTTACTTGATATGAGAATAACATCACCCGGTAAAAGATCCTTGCTTCAAATGGGGTTTCCTATTTATTCCCTTACTGCTCATATAGGCACCTTGTTGGATAAAGGTTGGACTATTATAGTTATTGATGAATTAGCCACTGGTAAATCG…
	Ophidiogorgia_cf_kuekenthali_AR166	???????????????ATGCAGTATTTCAACTTAATGGAGGAGAATTATTCTAAGTATGGGTTATCAGTAATCCAGCTTATACAGATTGGTAAGTTCTATGAACTTTGGCATGAGCCTGATGTTCCTAGTATACAACAGGCATACTCTCAAGCTGAGTTATTAGTTGAGTCTATACCAACT------------------CACATACGAAGTAGGTCTTTAGGGGTAACACCTCCTATTGAACAAGTTGCCTCGTTACTTGATATGAGAATAACATCACCCGGTAAAAGATCCTTGCTTCAAATGGGGTTTCCTATTTATTCCCTTACTGCTCATATAGGCACCTTGTTGGATAAAGGTTGGACTATTATAGTTATTGATGAATTAGCCACTGGTAAATCG…
	Ophidiogorgia_kuekenthali_AR099	???????????????ATGCAGTATTTCAACTTAATGGAGGAGAATTATTCTAAGTATGGGTTATCAGTAATCCAGCTTATACAGATTGGTAAGTTCTATGAACTTTGGCATGAGCCTGATGTTCCTAGTATACAACAGGCATACTCTCAAGCTGAGTTATTAGTTGAGTCTATACCAACT------------------CACATACGAAGTAGGTCTTTAGGGGTAACACCTCCTATTGAACAAGTTGCCTCGTTACTTGATATGAGAATAACATCACCCGGTAAAAGATCCTTGCTTCAAATGGGGTTTCCTATTTATTCCCTTACTGCTCATATAGGCACCTTGTTGGATAAAGGTTGGACTATTATAGTTATTGATGAATTAGCCACTGGTAAATCG…
	Ophidiogorgia_cf_kuekenthali_AR170	???????????????ATGCAGTATTTCAACTTAATGGAGGAGAATTATTCTAAGTATGGGTTATCAGTAATCCAGCTTATACAGATTGGTAAGTTCTATGAACTNTGGCATGAGCCTGATGTTCCTAGTATACAACAGGCATACTCTCAAGCTGAGTTATTAGTTGAGTCTATACCAACT------------------CACATACGAAGTAGGTCTTTAGGGGTAACACCTCCTATTGAACAAGTTGCCTCGTTACTTGATATGAGAATAACATCACCCGGTAAAAGATCCTTGCTTCAAATGGGGTTTCCTATTTATTCCCTTACTGCTCATATAGGCACCTTGTTGGATAAAGGTTGGACTATTATAGTTATTGATGAATTAGCCACTGGTAAATCG…
	Fannyella_rossii_AR019	???????????????ATGCAGTATTTCAACTTAATGGAGGAGAATTATTCTAAGTATGGGTTATCAGTAATCCAGCTTATACAGATTGGTAAGTTCTATGAACTTTGGCATGAGCCTGATGTTCCTAGTATACAACAGGCATACTCTAAAGCTGAGTTATTAGTTGAGTCTATACCAACTCACAGTTCCCAGTTCCCACACATACGAAGTAGGTCTTTAGGGGTAACACCTCCTATTGAACAAGTTGCCTCGTTACTTGATATGAGAATAACATCACCCGGTAAAAGATCCTTGCTTCAAATGGGGTTTCCTATTTATTCCCTTACTGCTCATATAGGCACCTTGTTGGATAAGGGTTGGACTATTATAGTTATTGATGAATTAGCCACTGGTAAATCG…
	Fannyella_rossii_AR048	???????????????ATGCAGTATTTCAACTTAATGGAGGAGAATTATTCTAAGTATGGGTTATCAGTAATCCAGCTTATACAGATTGGTAAGTTCTATGAACTTTGGCATGAGCCTGATGTTCCTAGTATACAACAGGCATACTCTAAAGCTGAGTTATTAGTTGAGTCTATACCAACTCACAGTTCCCAGTTCCCACACATACGAAGTAGGTCTTTAGGGGTAACACCTCCTATTGAACAAGTTGCCTCGTTACTTGATATGAGAATAACATCACCCGGTAAAAGATCCTTGCTTCAAATGGGGTTTCCTATTTATTCCCTTACTGCTCATATAGGCACCTTGTTGGATAAGGGTTGGACTATTATAGTTATTGATGAATTAGCCACTGGTAAATCG…
	Fannyella_rossii_AR095	???????????????ATGCAGTATTTCAACTTAATGGAGGAGAATTATTCTAAGTATGGGTTATCAGTAATCCAGCTTATACAGATTGGTAAGTTCTATGAACTTTGGCATGAGCCTGATGTTCCTAGTATACAACAGGCATACTCTAAAGCTGAGTTATTAGTTGAGTCTATACCAACTCACAGTTCCCAGTTCCCACACATACGAAGTAGGTCTTTAGGGGTAACACCTCCTATTGAACAAGTTGCCTCGTTACTTGATATGAGAATAACATCACCCGGTAAAAGATCCTTGCTTCAAATGGGGTTTCCTATTTATTCCCTTACTGCTCATATAGGCACCTTGTTGGATAAGGGTTGGACTATTATAGTTATTGATGAATTAGCCACTGGTAAATCG…
	Fannyella_rossii_AR102	???????????????ATGCAGTATTTCAACTTAATGGAGGAGAATTATTCTAAGTATGGGTTATCAGTAATCCAGCTTATACAGATTGGTAAGTTCTATGAACTTTGGCATGAGCCTGATGTTCCTAGTATACAACAGGCATACTCTAAAGCTGAGTTATTAGTTGAGTCTATACCAACTCACAGTTCCCAGTTCCCACACATACGAAGTAGGTCTTTAGGGGTAACACCTCCTATTGAACAAGTTGCCTCGTTACTTGATATGAGAATAACATCACCCGGTAAAAGATCCTTGCTTCAAATGGGGTTTCCTATTTATTCCCTTACTGCTCATATAGGCACCTTGTTGGATAAGGGTTGGACTATTATAGTTATTGATGAATTAGCCACTGGTAAATCG…
	Fannyella_rossii_AR167	???????????????ATGCAGTATTTCAACTTAATGGAGGAGAATTATTCTAAGTATGGGTTATCAGTAATCCAGCTTATACAGATTGGTAAGTTCTATGAACTTTGGCATGAGCCTGATGTTCCTAGTATACAACAGGCATACTCTAAAGCTGAGTTATTAGTTGAGTCTATACCAACTCACAGTTCCCAGTTCCCACACATACGAAGTAGGTCTTTAGGGGTAACACCTCCTATTGAACAAGTTGCCTCGTTACTTGATATGAGAATAACATCACCCGGTAAAAGATCCTTGCTTCAAATGGGGTTTCCTATTTATTCCCTTACTGCTCATATAGGCACCTTGTTGGATAAGGGTTGGACTATTATAGTTATTGATGAATTAGCCACTGGTAAATCG…
	Primnoeides_sertularoides_SW3149	???????????????ATGCAGTATTTCAACTTAATGGAGGAGAATTATTCTAAGTATGGGTTATCAGTAATCCAGCTTATACAGATTGGTAAGTTCTATGAACTTTGGCATGAGCCTGATGTTCCTAGTATACAACAGGCATACTCTCAAGCTGAGTTATTAGTTGAGTCTAGACCAACTCACAGTTCCCAGTTCCCACACATACGAAGTAGGTCTTTAGGGGTAACACCTCCTATTGAACAAGTTGCCTCGTTACTTGATATGAGAATAACATCACCCGGTAAAAGATCCTTGCTTCAAATGGGGTTTCCTATTTATTCCCTTACTGCTCATACAGGCACCTTGTTGGATAAGGGTTGGACTATTATAGTTATTGATGAATTAGCCACTGGTAAATCG…
	Primnoeides_sertularoides_SW3165	???????????????ATGCAGTATTTCAACTTAATGGAGGAGAATTATTCTAAGTATGGGTTATCAGTAATCCAGCTTATACAGATTGGTAAGTTCTATGAACTTTGGCATGAGCCTGATGTTCCTAGTATACAACAGGCATACTCTCAAGCTGAGTTATTAGTTGAGTCTAGACCAACTCACAGTTCCCAGTTCCCACACATACGAAGTAGGTCTTTAGGGGTAACACCTCCTATTGAACAAGTTGCCTCGTTACTTGATATGAGAATAACATCACCCGGTAAAAGATCCTTGCTTCAAATGGGGTTTCCTATTTATTCCCTTACTGCTCATACAGGCACCTTGTTGGATAAGGGTTGGACTATTATAGTTATTGATGAATTAGCCACTGGTAAATCG…
	Primnoeides_sertularoides_SW3174	???????????????ATGCAGTATTTCAACTTAATGGAGGAGAATTATTCTAAGTATGGGTTATCAGTAATCCAGCTTATACAGATTGGTAAGTTCTATGAACTTTGGCATGAGCCTGATGTTCCTAGTATACAACAGGCATACTCTCAAGCTGAGTTATTAGTTGAGTCTAGACCAACTCACAGTTCCCAGTTCCCACACATACGAAGTAGGTCTTTAGGGGTAACACCTCCTATTGAACAAGTTGCCTCGTTACTTGATATGAGAATAACATCACCCGGTAAAAGATCCTTGCTTCAAATGGGGTTTCCTATTTATTCCCTTACTGCTCATACAGGCACCTTGTTGGATAAGGGTTGGACTATTATAGTTATTGATGAATTAGCCACTGGTAAATCG…
	Primnoeides_sertularoides_SW3181	???????????????ATGCAGTATTTCAACTTAATGGAGGAGAATTATTCTAAGTATGGGTTATCAGTAATCCAGCTTATACAGATTGGTAAGTTCTATGAACTTTGGCATGAGCCTGATGTTCCTAGTATACAACAGGCATACTCTCAAGCTGAGTTATTAGTTGAGTCTAGACCAACTCACAGTTCCCAGTTCCCACACATACGAAGTAGGTCTTTAGGGGTAACACCTCCTATTGAACAAGTTGCCTCGTTACTTGATATGAGAATAACATCACCCGGTAAAAGATCCTTGCTTCAAATGGGGTTTCCTATTTATTCCCTTACTGCTCATACAGGCACCTTGTTGGATAAGGGTTGGACTATTATAGTTATTGATGAATTAGCCACTGGTAAATCG…
	Primnoeides_sertularoides_SW3202	???????????????ATGCAGTATTTCAACTTAATGGAGGAGAATTATTCTAAGTATGGGTTATCAGTAATCCAGCTTATACAGATTGGTAAGTTCTATGAACTTTGGCATGAGCCTGATGTTCCTAGTATACAACAGGCATACTCTCAAGCTGAGTTATTAGTTGAGTCTAGACCAACTCACAGTTCCCAGTTCCCACACATACGAAGTAGGTCTTTAGGGGTAACACCTCCTATTGAACAAGTTGCCTCGTTACTTGATATGAGAATAACATCACCCGGTAAAAGATCCTTGCTTCAAATGGGGTTTCCTATTTATTCCCTTACTGCTCATACAGGCACCTTGTTGGATAAGGGTTGGACTATTATAGTTATTGATGAATTAGCCACTGGTAAATCG…
	Primnoeides_sertularoides_SW3291	???????????????ATGCAGTATTTCAACTTAATGGAGGAGAATTATTCTAAGTATGGGTTATCAGTAATCCAGCTTATACAGATTGGTAAGTTCTATGAACTTTGGCATGAGCCTGATGTTCCTAGTATACAACAGGCATACTCTCAAGCTGAGTTATTAGTTGAGTCTAGACCAACTCACAGTTCCCAGTTCCCACACATACGAAGTAGGTCTTTAGGGGTAACACCTCCTATTGAACAAGTTGCCTCGTTACTTGATATGAGAATAACATCACCCGGTAAAAGATCCTTGCTTCAAATGGGGTTTCCTATTTATTCCCTTACTGCTCATACAGGCACCTTGTTGGATAAGGGTTGGACTATTATAGTTATTGATGAATTAGCCACTGGTAAATCG…
	Primnoeides_sp_n_A_SW3297	???????????????ATGCAGTATTTCAACTTAATGGAGGAGAATTATTCTAAGTATGGGTTATCAGTAATCCAGCTTATACAGATTGGTAAGTTCTATGAACTTTGGCATGAGCCTGATGTTCCTAGTATACAACAGGCATACTCTCAAGCTGAGTTATTAGTTGAGTCTAGACCAACTCACAGTTCCCAGTTCCCACACATACGAAGTAGGTCTTTAGGGGTAACACCTCCTATTGAACAAGTTGCCTCGTTACTTGATATGAGAATAACATCACCCGGTAAAAGATCCTTGCTTCAAATGGGGTTTCCTATTTATTCCCTTACTGCTCATACAGGCACCTTGTTGGATAAGGGTTGGACTATTATAGTTATTGATGAATTAGCCACTGGTAAATCG…
	Primnoeides_sp_n_A_SW3564	???????????????ATGCAGTATTTCAACTTAATGGAGGAGAATTATTCTAAGTATGGGTTATCAGTAATCCAGCTTATACAGATTGGTAAGTTCTATGAACTTTGGCATGAGCCTGATGTTCCTAGTATACAACAGGCATACTCTCAAGCTGAGTTATTAGTTGAGTCTAGACCAACTCACAGTTCCCAGTTCCCACACATACGAAGTAGGTCTTTAGGGGTAACACCTCCTATTGAACAAGTTGCCTCGTTACTTGATATGAGAATAACATCACCCGGTAAAAGATCCTTGCTTCAAATGGGGTTTCCTATTTATTCCCTTACTGCTCATACAGGCACCTTGTTGGATAAGGGTTGGACTATTATAGTTATTGATGAATTAGCCACTGGTAAATCG…
	Primnoella_chilensis_H39	???????????????ATGCAGTATTTCAACTTAATGGAGGAGAATTATTCTAAGTATGGGTTATCAGTAATCCAGCTTATCCAGATTGGTAAGTTCTATGAACTTTGGCATGAGCCTGATGTTCCTAGTATACAACAGGCATACTCTCAAGCTGAGTTATTAGTTGAGTCTATACCAACTCACAGTTCCCAGTTCCCACACATACGAAGTAGGTCTTTAGGGGTAACACCTCCTATTGAACAAGTTGCCTCGTTACTTGATATGAGAATAATATCACCCGGTAAAAGATCCTTGCTTCAAATGGGGTTTCCTATTTATTCCCTTGCTGCTCATATAGGCACCTTGTTGGATAAAGGTTGGACTATTATAGTTATTGATGAATTAGCCACTGGTAAATCG…
	Primnoella_chilensis_T124	???????????????ATGCAGAATTTCANCTTAATGGAGGAGAATTATTCTAAGTATGGGTTATCAGTAATCCAGCTTATCCAGATTGGTAAGTTCTATGAACTTTGGCATGAGCCTGATGTTCCTAGTATACAACAGGCATACTCTCAAGCTGAGTTATTAGTTGAGTCTATACCAACTCACAGTTCCCAGTTCCCACACATACGAAGTAGGTCTTTAGGGGTAACACCTCCTATTGAACAAGTTGCCTCGTTACTTGATATGAGAATAATATCACCCGGTAAAAGATCCTTGCTTCAAATGGGGTTTCCTATTTATTCCCTTGCTGCTCATATAGGCACCTTGTTGGATAAAGGTTGGACTATTATAGTTATTGATGAATTAGCCACTGGTAAATCG…
	Fannyella_spinosa_AR085	???????????????ATGCAGTATTTCAACTTAATGGAGGAGAATTATTCTAAGTATGGGTTATCAGTAATCCAGCTTATACAGATTGGTAAGTTCTATGAACTTTGGCATGAGCCTGATGGTCCTAGTAGACAACAGGCATACTCTAAAGCTGAGTTATTAGTTGAGTCTATACCAACTCACAGTTCCCAGTTCCCACACATACGAAGTAGGTCTTTAGGGGTAACACCTCCTATTGAACAAGTTGCCTCGTTACTTGATATGAGAATAACATCGCCCGGTAAAAGATCCTTGCTTCAAATGGGGTTTCCTATTTATTCCCTTACTGCTCATCTCGGCAACTTGTTGGATAAGGGTTGGACTATTATAGTTATTGATGAATTAGCCACTGGTAAATCG…
	Fannyella_spinosa_AR123	???????????????ATGCAGTATTTCAACTTAATGGAGGAGAATTATTCTAAGTATGGGTTATCAGTAATCCAGCTTATACAGATTGGTAAGTTCTATGAACTTTGGCATGAGCCTGATGGTCCTAGTAGACAACAGGCATACTCTAAAGCTGAGTTATTAGTTGAGTCTATACCAACTCACAGTTCCCAGTTCCCACACATACGAAGTAGGTCTTTAGGGGTAACACCTCCTATTGAACAAGTTGCCTCGTTACTTGATATGAGAATAACATCGCCCGGTAAAAGATCCTTGCTTCAAATGGGGTTTCCTATTTATTCCCTTACTGCTCATCTCGGCAACTTGTTGGATAAGGGTTGGACTATTATAGTTATTGATGAATTAGCCACTGGTAAATCG…
	Fannyella_spinosa_AR173	???????????????ATGCAGTATTTCAACTTAATGGAGGAGAATTATTCTAAGTATGGGTTATCAGTAATCCAGCTTATACAGATTGGTAAGTTCTATGAACTTTGGCATGAGCCTGATGGTCCTAGTAGACAACAGGCATACTCTAAAGCTGAGTTATTAGTTGAGTCTATACCAACTCACAGTTCCCAGTTCCCACACATACGAAGTAGGTCTTTAGGGGTAACACCTCCTATTGAACAAGTTGCCTCGTTACTTGATATGAGAATAACATCGCCCGGTAAAAGATCCTTGCTTCAAATGGGGTTTCCTATTTATTCCCTTACTGCTCATCTCGGCAACTTGTTGGATAAGGGTTGGACTATTATAGTTATTGATGAATTAGCCACTGGTAAATCG…
	Onogorgia_nodosa_AE010	???????????????ATGCAGTATTTCAACTTAATGGAGGAGAATTATTCTAAGTATGGGTTATCAGTAATCCAGCTTATCCAGATTGGTAAGTTCTATGAACTTTGGCATGAGCCTGATGTTCCTAGTATACAACAGGCATACTCTCAAGCTGAGTTATTAGTTGAGTCTATACCAACTCACAGTTCCCAG------TTCCCACACATAAGGTCTTTAGGGGTAACACCTCCTATTGAACAAGTTGCCTCGTTACTTGATATGAGAATAACATCACCCGGTAAAAGATCCTTGCTTCAAATGGGGTTTCCTATTTATTCCCTTACTGCTCATATAGGCACCTTGTTGTATAAGGGTTGGACTATTATAGTTATTGATGAATTAGCCACTGGTAAATCG…
	Onogorgia_nodosa_N28	???????????????ATGCAGTATTTCAACTTAATGGAGGAGAATTATTCTAAGTATGGGTTATCAGTAATCCAGCTTATCCAGATTGGTAAGTTCTATGAACTTTGGCATGAGCCTGATGTTCCTAGTATACAACAGGCATACTCTCAAGCTGAGTTATTAGTTGAGTCTATACCAACTCACAGTTCCCAG------TTCCCACACATAAGGTCTTTAGGGGTAACACCTCCTATTGAACAAGTTGCCTCGTTACTTGATATGAGAATAACATCACCCGGTAAAAGATCCTTGCTTCAAATGGGGTTTCCTATTTATTCCCTTACTGCTCATATAGGCACCTTGTTGTATAAGGGTTGGACTATTATAGTTATTGATGAATTAGCCACTGGTAAATCG…
	Onogorgia_nodosa_N30	???????????????ATGCAGTATTTCAACTTAATGGAGGAGAATTATTCTAAGTATGGGTTATCAGTAATCCAGCTTATCCAGATTGGTAAGTTCTATGAACTTTGGCATGAGCCTGATGTTCCTAGTATACAACAGGCATACTCTCAAGCTGAGTTATTAGTTGAGTCTATACCAACTCACAGTTCCCAG------TTCCCACACATAAGGTCTTTAGGGGTAACACCTCCTATTGAACAAGTTGCCTCGTTACTTGATATGAGAATAACATCACCCGGTAAAAGATCCTTGCTTCAAATGGGGTTTCCTATTTATTCCCTTACTGCTCATATAGGCACCTTGTTGTATAAGGGTTGGACTATTATAGTTATTGATGAATTAGCCACTGGTAAATCG…
	Onogorgia_nodosa_N29	???????????????ATGCAGTATTTCAACTTAATGGAGGAGAATTATTCTAAGTATGGGTTATCAGTAATCCAGCTTATCCAGATTGGTATGTTCTATGAACTTTGGCATGAGCCTGATGTTCCTAGTATACAACAGGCATACTCTCAAGCTGAGTTATTAGTTGAGTCTATACCAACTCACAGTTCCCAG------TTCCCACACATAAGGTCTTTAGGGGTAACACCTCCTATTGAACAAGTTGCCTCGTTACTTGATATGAGAATAACATCACCCGGTAAAAGATCCTTGCTTCAAATGGGGTTTCCTATTTATTCCCTTACTGCTCATATAGGCACCTTGTTGTATAAGGGTTGGACTATTATAGTTATTGATGAATTAGCCACTGGTAAATCG…
	Ainigmaptilon_cf_edisto_N01	???????????????GTGCAGTATTTCAACTTAATGGAGGAGAATTATTCTAAGTATGGGTTATCAGTAATACAACTTATACAGATTGGTAAGTTCTATGAACTTTGGCATGAGCCTGATGTTCCTAGTATACAACAGGCATACTCTCAAGCTGAGTTGTTAGTTGAGTCTATACCAACTCACAGTTCC---------CACATACGAAGTGGGTCTTTAGGGGTAACACCTCCTATTGAACAAGTTGCCTCGTTACTTGATATGAGAATAACATCACCCGGTAAAAGATCCTTGCTTCAAATGGGGTTTCCTATTTATTCCCTTAATGCTCATATAGGCACCTTGTTGGATAAAGGTTGGACTATTATAGTTATTGATGAATTAGCCACTGACAAATCG…
	Ainigmaptilon_edisto_AR105	???????????????GTGCAGTATTTCAACTTAATGGAGGAGAATTATTCTAAGTATGGGTTATCAGTAATACAACTTATACAGATTGGTAAGTTCTATGAACTTTGGCATGAGCCTGATGTTCCTAGTATACAACAGGCATACTCTCAAGCTGAGTTGTTAGTTGAGTCTATACCAACTCACAGTTCC---------CACATACGAAGTGGGTCTTTAGGGGTAACACCTCCTATTGAACAAGTTGCCTCGTTACTTGATATGAGAATAACATCACCCGGTAAAAGATCCTTGCTTCAAATGGGGTTTCCTATTTATTCCCTTAATGCTCATATAGGCACCTTGTTGGATAAAGGTTGGACTATTATAGTTATTGATGAATTAGCCACTGACAAATCG…
	Armadillogorgia_sp_FD11	???????????????ATGCAGTATTTCAACTTAATGGAGGAGAATTATTCTAAGTATGGGTTATCAGTAATCCAGCTTATCCAGATTGGTAAGTTCTATGAACTTTGGCATGAGCCTGATGTTCCTAGTATACAACAGGCATACTCTCAAGCTGAGTTATTAGTTGAGTCTATACCAACTCACAGTTCC---------CACATACGAAGCAGGTCTTTAGGGGTAACACCTCCTATTGAACAAGTTGCCTCGTTACTTGATATGAGAATAACATCACCCGGTAAAAGATCCTTGCTTCAAATGGGGTTTCCTATTTATTCCCTTACTGCTCATATGAGCACCTTGTTGGATAAAGGTTGGACTATTATAGTTATTGATGAATTAGCCACTGATAAATCG…
	Armadillogorgia_sp_FD67	???????????????ATGCAGTATTTCAACTTAATGGAGGAGAATTATTCTAAGTATGGGTTATCAGTAATCCAGCTTATCCAGATTGGTAAGTTCTATGAACTTTGGCATGAGCCTGATGTTCCTAGTATACAACAGGCATACTCTCAAGCTGAGTTATTAGTTGAGTCTATACCAACTCACAGTTCC---------CACATACGAAGCAGGTCTTTAGGGGTAACACCTCCTATTGAACAAGTTGCCTCGTTACTTGATATGAGAATAACATCACCCGGTAAAAGATCCTTGCTTCAAATGGGGTTTCCTATTTATTCCCTTACTGCTCATATGAGCACCTTGTTGGATAAAGGTTGGACTATTATAGTTATTGATGAATTAGCCACTGATAAATCG…
	Convexella_magelhaenica_FA78	???????????????ATGCAGTATTTCAACTTAATGGAGGAGAATTATTCTAAGTATGGGTTATCAGTAATCCAGCTTATCCAGATTGGTAAGTTCTATGAACTTTGGCATGAGCCGGATGTTTCTAGTATACAACAGGCATACTCTCAAGCTGAGTTATTAGTTGAGTCTATACCAACTCACAGTTCC---------CACATACGAAGTAGGTCTTTAGGGGTAACACCTCCTATTGAACAAGTTGCCTCGTTACTTGATATGAGAATAACATCGCCCGGTAAAAGATCCCTGCTTCAAATGGGGTTTCCTATTTATTCCCTTACTGCTCATATGGGCACCTTGTTGGATAAAGGTTGGACTATTATAGTTATTGATGAATTAGCCACTGGTAAATCG…
	Dasystenella_acanthina_AR054	???????????????ATGCAGTATTTCAACTTAATGGAGGAGAATTATTCTAAGTATGGGTTATCAGTAATCCAGCTTATCCAGATTGGTAAGTTCTATGAACTTTGGCATGAGCCTGATGTTTCTAGTATACAACAGGCATACTCTCAAGCTGAGTTATTAGTTGAGTCTATACCAACTCACAGTTCC---------CACATACGAAGTAGGTCTTTAGGGGTAACACCTCCTATTGAACAAGTTGCCTCGTTACTTGATATGAGAATAACATCGCCCGGTAAAAGATCCCTGCTTCAAATGGGGTTTCCTATTTATTCCCTTACTGCTCATCTGGGCACCTTGTTGGATAAAGGTTGGACTATTATAGTTATTGATGAATTAGCCACTGGTAAATCG…
	Dasystenella_acanthina_PRIM05	???????????????ATGCAGTATTTCAACTTAATGGAGGAGAATTATTCTAAGTATGGGTTATCAGTAATCCAGCTTATCCAGATTGGTAAGTTCTATGAACTTTGGCATGAGCCTGATGTTTCTAGTATACAACAGGCATACTCTCAAGCTGAGTTATTAGTTGAGTCTATACCAACTCACAGTTCC---------CACATACGAAGTAGGTCTTTAGGGGTAACACCTCCTATTGAACAAGTTGCCTCGTTACTTGATATGAGAATAACATCGCCCGGTAAAAGATCCCTGCTTCAAATGGGGTTTCCTATTTATTCCCTTACTGCTCATATGGGCACCTTGTTGGATAAAGGTTGGACTATTATAGTTATTGATGAATTAGCCACTGGTAAATCG…
	Dasystenella_acanthina_N33	???????????????ATGCAGTATTTCAACTTAATGGAGGAGAATTATTCTAAGTATGGGTTATCAGTAATCCAGCTTATCCAGATTGGTAAGTTCTATGAACTTTGGCATGAGCCTGATGTTTCTAGTATACAACAGGCATACTCTCAAGCTGAGTTATTAGTTGAGTCTATACCAACTCACAGTTCC---------CACATACGAAGTAGGTCTTTAGGGGTAACACCTCCTATTGAACAAGTTGCCTCGTTACTTGATATGAGAATAACATCGCCCGGTAAAAGATCCCTGCTTCAAATGGGGTTTCCTATTTATTCCCTTACTGCTCATATGGGCACCTTGTTGGATAAAGGTTGGACTATTATAGTTATTGATGAATTAGCCACTGGTAAATCG…
	Dasystenella_austasensis_AE021	???????????????ATGCAGTATTTCAACTTAATGGAGGAGAATTATTCTAAGTATGGGTTATCAGTAATCCAGCTTATCCAGATTGGTAAGTTCTATGAACTTTGGCATGAGCCTGATGTTTCTAGTATACAACAGGCATACTCTCAAGCTGAGTTATTAGTTGAGTCTATACCAACTCACAGTTCC---------CACATACGAAGTAGGTCTTTAGGGGTAACACCTCCTATTGAACAAGTTGCCTCGTTACTTGATATGAGAATAACATCGCCCGGTAAAAGATCCCTGCTTCAAATGGGGTTTCCTATTTATTCCCTTACTGCTCATATGGGCACCTTGTTGGATAAAGGTTGGACTATTATAGTTATTGATGAATTAGCCACTGGTAAATCG…
	Dasystenella_acanthina_C6	???????????????ATGCAGTATTTCAACTTAATGGAGGAGAATTATTCTAAGTATGGGTTATCAGTAATCCAGCTTATCCAGATTGGTAAGTTCTATGAACTTTGGCATGAGCCTGATGTTTCTAGTATACAACAGGCATACTCTCAAGCTGAGTTATTAGTTGAGTCTATACCAACTCACAGTTCC---------CACATACGAAGTAGGTCTTTAGGGGTAACACCTCCTATTGAACAAGTTGCCTCGTTACTTGATATGAGAATAACATCGCCCGGTAAAAGATCCCTGCTTCAAATGGGGTTTCCTATTTATTCCCTTACTGCTCATATGGGCACCTTGTTGGATAAAGGTTGGACTATTATAGTTATTGATGAATTAGCCACTGGTAAATCG…
	Callozostron_acanthodes_AR185	???????????????ATGCAGTATTTCAACTTAATGGAGGAGAATTATTCTAAGTATGGGTTATCAGTAATCCAGCTTATACAGATTGGTAAGTTCTATGAACTTTGGCATGAGCCTGATGTTTCTAGTATACAACAGGCATACTCTCAAGCTGAGTTATTAGTTGAGTCTATACCAACTCACAGTTCC---------CACATACGAAGTAGGTTTTTAGGGGTAACACCTCCTATTGAACAAGTTGCCTCGTTACTTGATATGAGAATAACATCACCCGGTAAAAGATCCTTGCTTCAAATGGGGTTTCCTATTTATTCCCTTAATGCTCATATAGGCACCTTGTTGGATAAAGGTTGGACTATTATAGTTATTGATGAATTAGCCACTGATAAATCG…
	Mirostenella_articulata_AC35	???????????????GTGCAGTATTTCAACTTAATGGAGGAGAATTATTCTAAGTATGGGTTATCAGTAATCCAGCTTATCCAGATTGGTAAGTTCTATGAACTTTGGCATGAGCCCGATGTTCCTAGTGTCCAACAGGCATACTCTCAAGCTGAGTTATTAGTTGAGTCTATGCCAACTCACAGTTCC---------CACATACGAAGTAGGTCTTTAGGGGTAACACCTCCTATTGAACAAGTTGCCTCGTTACTTGATATGAGAATAACATCACCCGGTAAAAGATCCTTGCTTCAAATGGGGTTTCCTATTTATTCCCTTAATGCTCATATAGGCACCTTGTTGGATAAAGGTTGGACTATTATAGTTATTGATGAATTAGCCACTGATAAATCG…
	Mirostenella_articulata_AE002	???????????????GTGCAGTATTTCAACTTAATGGAGGAGAATTATTCTAAGTATGGGTTATCAGTAATCCAGCTTATCCAGATTGGTAAGTTCTATGAACTTTGGCATGAGCCCGATGTTCCTAGTGTCCAACAGGCATACTCTCAAGCTGAGTTATTAGTTGAGTCTATGCCAACTCACAGTTCC---------CACATACGAAGTAGGTCTTTAGGGGTAACACCTCCTATTGAACAAGTTGCCTCGTTACTTGATATGAGAATAACATCACCCGGTAAAAGATCCTTGCTTCAAATGGGGTTTCCTATTTATTCCCTTAATGCTCATATAGGCACCTTGTTGGATAAAGGTTGGACTATTATAGTTATTGATGAATTAGCCACTGATAAATCG…
	Mirostenella_articulata_AE093	???????????????GTGCAGTATTTCAACTTAATGGAGGAGAATTATTCTAAGTATGGGTTATCAGTAATCCAGCTTATCCAGATTGGTAAGTTCTATGAACTTTGGCATGAGCCCGATGTTCCTAGTGTCCAACAGGCATACTCTCAAGCTGAGTTATTAGTTGAGTCTATGCCAACTCACAGTTCC---------CACATACGAAGTAGGTCTTTAGGGGTAACACCTCCTATTGAACAAGTTGCCTCGTTACTTGATATGAGAATAACATCACCCGGTAAAAGATCCTTGCTTCAAATGGGGTTTCCTATTTATTCCCTTAATGCTCATATAGGCACCTTGTTGGATAAAGGTTGGACTATTATAGTTATTGATGAATTAGCCACTGATAAATCG…
	Mirostenella_articulata_AE112	???????????????GTGCAGTATTTCAACTTAATGGAGGAGAATTATTCTAAGTATGGGTTATCAGTAATCCAGCTTATCCAGATTGGTAAGTTCTATGAACTTTGGCATGAGCCCGATGTTCCTAGTGTCCAACAGGCATACTCTCAAGCTGAGTTATTAGTTGAGTCTATGCCAACTCACAGTTCC---------CACATACGAAGTAGGTCTTTAGGGGTAACACCTCCTATTGAACAAGTTGCCTCGTTACTTGATATGAGAATAACATCACCCGGTAAAAGATCCTTGCTTCAAATGGGGTTTCCTATTTATTCCCTTAATGCTCATATAGGCACCTTGTTGGATAAAGGTTGGACTATTATAGTTATTGATGAATTAGCCACTGATAAATCG…
	Tokoprymno_sp_n_PRIM09	???????????????GTGCAGTATTTCAACTTAATGGAGGAGAATTATTCTAAGTATGGGTTATCAGTAATCCAGCTTATCCAGATTGGTAAGTTCTATGAACTTTGGCATGAGCCCGATGTTCCTAGTGTCCAACAGGCATACTCTCAAGCTGAGTTATTAGTTGAGTCTATGCCAACTCACAGTTCC---------CACATACGAAGTAGGTCTTTAGGGGTAACACCTCCTATTGAACAAGTTGCCTCGTTACTTGATATGAGAATAACATCACCCGGTAAAAGATCCTTGCTTCAAATGGGGTTTCCTATTTATTCCCTTAATGCTCATATAGGCACCTTGTTGGATAAAGGTTGGACTATTATAGTTATTGATGAATTAGCCACTGATAAATCG…
	Plumarella_cf_delicatissima_N05	???????????????ATGCAGTATTTCAACTTAATGGAGGAGAATTATTCTAAGTATGGGTTATCAGTAATCCAGCTTATCCAGATTGGTAAGTTCTATGAACTTTGGCATGAGCCTGATGTTCCTAGTATCCAACAGGCATACTCTCAAGCTGAGTTATTAGTTGAGTCTATACCAACTCACAGTTCC---------CACATACGAAGTAGGTCTTTAGGGGTAACACCTTCTATTGAACAAGTTGCCTCGTTACTTGATATGAGAATAATATCACCCGGTAAAAGATCCTTGCTTCAAATGGGGTTTCCTATTTATTCCCTTAATGCTCATATAGGCACCTTGTTGGATAAAGGTTGGACTATTATAGTTATTGATGAATTAGCCACTGATAAATCG…
	Plumarella_delicatissima_O24	???????????????ATGCAGTATTTCAACTTAATGGAGGAGAATTATTCTAAGTATGGGTTATCAGTAATCCAGCTTATCCAGATTGGTAAGTTCTATGAACTTTGGCATGAGCCTGATGTTCCTAGTATCCAACAGGCATACTCTCAAGCTGAGTTATTAGTTGAGTCTATACCAACTCACAGTTCC---------CACATACGAAGTAGGTCTTTAGGGGTAACACCTTCTATTGAACAAGTTGCCTCGTTACTTGATATGAGAATAATATCACCCGGTAAAAGATCCTTGCTTCAAATGGGGTTTCCTATTTATTCCCTTAATGCTCATATAGGCACCTTGTTGGATAAAGGTTGGACTATTATAGTTATTGATGAATTAGCCACTGATAAATCG…
	Mirostenella_sp_n_AP12	???????????????GTGCAGTATTTCAACTTAATGGAGGAGAATTATTCTAAGTATGGGTTATCAGTAATCCAGCTTATCCAGATTGGTAAGTTCTATGAACTTTGGCATGAGCCCGATGTTCCTAGTGTCCAACAGGCATACTCTCAAGCTGAGTTATTAGTTGAGTCTATGCCAACTCACAGTTCC---------CACATACGAAGTAGGTCTTTAGGGGTAACACCTCCTATTGAACAAGTTGCCTCGTTACTTGATATGAGAATAACATCACCCGGTAAAAGATCCTTGCTTCAAATGGGGTTTCCTATTTATTCCCTTAATGCTCATCTAGGCACCTTGTTGGATAAAGGTTGGACTATTATAGTTATTGATGAATTAGCCACTGATAAATCG…
	Thouarella_cf_laxa_AR232	???????????????ATGCAGTATTTCAACTTAATGGAGGAGAATTATTCTAAGTATGGGTTATCAGTAATCCAACTTATCCAGATTGGTAAGTTCTATGAACTTTGGCATGAGCCTGATGTTCCTAGTCTCCAACAGGCATACTCTCAAGCTGAGTTATTAGTTGAGTCTATACCAACTCACAGTTCC---------CACATACGAAGTGGGTCTTTAGGGGTAACGCCTCCTATTGAACAAGTTGCCTCGTTACTTGATATGAGAATAACATCACCCGGTAAAAGATCCTTGCTTCAAATGGGGTTTCCTATTTATTCCCTTAATGCTCATATAGGCACCTTGTTGGATAAAGGTTGGACTATTATAGTTATTGACGAATTAGCCACTGATAAATCG…
	Thouarella_laxa_AR194	???????????????ATGCAGTATTTCAACTTAATGGAGGAGAATTATTCTAAGTATGGGTTATCAGTAATCCAACTTATCCAGATTGGTAAGTTCTATGAACTTTGGCATGAGCCTGATGTTCCTAGTCTCCAACAGGCATACTCTCAAGCTGAGTTATTAGTTGAGTCTATACCAACTCACAGTTCC---------CACATACGAAGTGGGTCTTTAGGGGTAACGCCTCCTATTGAACAAGTTGCCTCGTTACTTGATATGAGAATAACATCACCCGGTAAAAGATCCTTGCTTCAAATGGGGTTTCCTATTTATTCCCTTAATGCTCATATAGGCACCTTGTTGGATAAAGGTTGGACTATTATAGTTATTGACGAATTAGCCACTGATAAATCG…
	Thouarella_laxa_AR200	???????????????ATGCAGTATTTCAACTTAATGGAGGAGAATTATTCTAAGTATGGGTTATCAGTAATCCAACTTATCCAGATTGGTAAGTTCTATGAACTTTGGCATGAGCCTGATGTTCCTAGTCTCCAACAGGCATACTCTCAAGCTGAGTTATTAGTTGAGTCTATACCAACTCACAGTTCC---------CACATACGAAGTGGGTCTTTAGGGGTAACGCCTCCTATTGAACAAGTTGCCTCGTTACTTGATATGAGAATAACATCACCCGGTAAAAGATCCTTGCTTCAAATGGGGTTTCCTATTTATTCCCTTAATGCTCATATAGGCACCTTGTTGGATAAAGGTTGGACTATTATAGTTATTGACGAATTAGCCACTGATAAATCG…
	Callogorgia_sp_AR119	???????????????ATGCAGTATTTCAACTTAATGGAGGAGAATTATTCTAAGTATGGGTTATCAGTAATCCAGCTTATCCAAATTGGTAAGTTCTATGAACTTTGGCATGAGCCTGATGTTCCTAGTATACAACAGGCATACTCTCAAGCTGAGTTATTAGTTGAGTCTATACCAACTCCCAGTTCC---------CACATACGAAGTAGGTCTTTAGGGGTAACACCTCCTATTGAACAAGTTGCCTCGTTACTTGATATGAGAATAACATCACCCGGTAAAAGATCCTTGCTTCAAATGGGGTTTCCTATTTATTCCCTTACTGCTCATCTAGGCACCTTGTTGGATAAAGGCTGGACTATTATAGTTATTGATGAATTAGCCACTGGTAAATCG…
	Callogorgia_sp_AR223	???????????????ATGCAGTATTTCAACTTAATGGAGGAGAATTATTCTAAGTATGGGTTATCAGTAATCCAGCTTATCCAAATTGGTAAGTTCTATGAACTTTGGCATGAGCCTGATGTTCCTAGTATACAACAGGCATACTCTCAAGCTGAGTTATTAGTTGAGTCTATACCAACTCCCAGTTCC---------CACATACGAAGTAGGTCTTTAGGGGTAACACCTCCTATTGAACAAGTTGCCTCGTTACTTGATATGAGAATAACATCACCCGGTAAAAGATCCTTGCTTCAAATGGGGTTTCCTATTTATTCCCTTACTGCTCATCTAGGCACCTTGTTGGATAAAGGCTGGACTATTATAGTTATTGATGAATTAGCCACTGGTAAATCG…
	Callogorgia_sp_AR201	???????????????ATGCAGTATTTCAACTTAATGGAGGAGAATTATTCTAAGTATGGGTTATCAGTAATCCAGCTTATCCAAATTGGTAAGTTCTATGAACTTTGGCATGAGCCTGATGTTCCTAGTATACAACAGGCATACTCTCAAGCTGAGTTATTAGTTGAGTCTATACCAACTCCCAGTTCC---------CACATACGAAGTAGGTCTTTAGGGGTAACACCTCCTATTGAACAAGTTGCCTCGTTACTTGATATGAGAATAACATCACCCGGTAAAAGATCCTTGCTTCAAATGGGGTTTCCTATTTATTCCCTTACTGCTCATCTAGGCACCTTGTTGGATAAAGGTTGGACTATTATAGTTATTGATGAATTAGCCACTGGTAAATCG…
	Fanellia_cf_tuberculata_granulosa_AR220	???????????????ATGCAGTATTTCAACTTAATGGAGGAAAATTATTCTAAGTATGGGTTATCAGTAATCCAGCTTATCCAAATTGGTAAGTTCTATGAACTTTGGCATGAGCCGGATGTTCCTAGTATACAACAGGCATACTCTCAAGCTGAGTTATTAGTTGAGTCTATACCAACTCCCAGTTTC---------CACATACAAAGTAGGTCTTTAGGGGTAACACCTCCTATTGAACAAGTTGCCTCGTTACTTGATATGAGAATAACATCACCCGGTAAAAGATCCTTGCTTCAAATGGGGTTTCCTATTTATTCCCTTCCTGCTCATATAGGCACCTTGTTGGATAAAGGTTGGACTATTATAGTTATTGATGAATTAGCCACTGGTAAATCG…
	Fanellia_euthyeia_AR213	???????????????ATGCAGTATTTCAACTTAATGGAGGAAAATTATTCTAAGTATGGGTTATCAGTAATCCAGCTTATCCAAATTGGTAAGTTCTATGAACTTTGGCATGAGCCGGATGTTCCTAGTATACAACAGGCATACTCTCAAGCTGAGTTATTAGTTGAGTCTATACCAACTCCCAGTTTC---------CACATACAAAGTAGGTCTTTAGGGGTAACACCTCCTATTGAACAAGTTGCCTCGTTACTTGATATGAGAATAACATCACCCGGTAAAAGATCCTTGCTTCAAATGGGGTTTCCTATTTATTCCCTTCCTGCTCATATAGGCACCTTGTTGGATAAAGGTTGGACTATTATAGTTATTGATGAATTAGCCACTGGTAAATCG…
	Fanellia_medialis_AR210	???????????????ATGCAGTATTTCAACTTAATGGAGGAAAATTATTCTAAGTATGGGTTATCAGTAATCCAGCTTATCCAAATTGGTAAGTTCTATGAACTTTGGCATGAGCCGGATGTTCCTAGTATACAACAGGCATACTCTCAAGCTGAGTTATTAGTTGAGTCTATACCAACTCCCAGTTCC---------CACATACAAAGTAGGTCTTTAGGGGTAACACCTCCTATTGAACAAGTTGCCTCGTTACTTGATATGAGAATAACATCACCCGGTAAAAGATCCTTGCTTCAAATGGGGTTTCCTATTTATTCCCTTCCTGCTCATATAGGCACCTTGTTGGATAAAGGTTGGACTATTATAGTTATTGATGAATTAGCCACTGGTAAATCG…
	Fanellia_korema_AR204	???????????????ATGCAGTATTTCAACTTAATGGAGGAGAATTATTCTAAGTATGGGTTATCAGTAATCCAGCTTATCCAAATTGGTAAGTTCTATGAACTTTGGCATGAGCCTGATGTTCCTAGTATACAACAGGCATACTCTCAAGCTGAGTTATTAGTTGAGTCTATACCAACTCCCAGTTCC---------CACATACAAAGTAGGTCTTTAGGGGTAACACCTCCTATTGAACAAGTTGCCTCGTTACTTGATATGAGAATAACATCACCCGGTAAAAGATCCTTGCTTCAAATGGGGTTTCCTATTTATTCCCTTACTGCTCATCTAGGCACCTTGTTGGATAAAGGCTGGACTATTATAGTTATTGATGAATTAGCCACTGGTAAATCG…
	Fanellia_korema_AR226	???????????????ATGCAGTATTTCAACTTAATGGAGGAGAATTATTCTAAGTATGGGTTATCAGTAATCCAGCTTATCCAAATTGGTAAGTTCTATGAACTTTGGCATGAGCCTGATGTTCCTAGTATACAACAGGCATACTCTCAAGCTGAGTTATTAGTTGAGTCTATACCAACTCCCAGTTCC---------CACATACAAAGTAGGTCTTTAGGGGTAACACCTCCTATTGAACAAGTTGCCTCGTTACTTGATATGAGAATAACATCACCCGGTAAAAGATCCTTGCTTCAAATGGGGTTTCCTATTTATTCCCTTACTGCTCATCTAGGCACCTTGTTGGATAAAGGCTGGACTATTATAGTTATTGATGAATTAGCCACTGGTAAATCG…
	Metafannyella_kuekenthali_D3	???????????????ATGCAGTATTTCAACTTAATGGAGGAGAATTATTCTAAGTATGGGTTATCAGTAATCCAGCTTATCCAGATTGGTAAGTTCTATGAGCTTTGGCATGAGCCTGATGTTTTTAGTATACAACAGGCATACTCTCAAGCTGAGTTATTAGTTGAGTTGATACCAACTCACAGTTCC---------CACATACGAAGTAAGTCGTTAGGGGTAACACCGCCTATTGAACAAGTTGCCTCGTTACTTGATATGAGAATAACATCCCCCGGTAAAAGATCCCTGCTTCAAATGGGGTTTCCTATTTATTCCCTTACTGCTCATCTAGGCACCTTGTTGGATAAAGGTTGGACTATTATAGTTATTGATGAATTAGCCACTGGTAAATCG…
	Metafannyella_kuekenthali_I08	???????????????ATGCAGTATTTCAACTTAATGGAGGAGAATTATTCTAAGTATGGGTTATCAGTAATCCAGCTTATCCAGATTGGTAAGTTCTATGAGCTTTGGCATGAGCCTGATGTTCTTAGTATACAACAGGCATACTCTCAAGCTGAGTTATTAGTTGAGTTGATACCAACTCACAGTTCC---------CACATACGAAGTAAGTCGTTAGGGGTAACACCGCCTATTGAACAAGTTGCCTCGTTACTTGATATGAGAATAACATCCCCCGGTAAAAGATCCCTGCTTCAAATGGGGTTTCCTATTTATTCCCTTACTGCTCATCTAGGCACCTTGTTGGATAAAGGTTGGACTATTATAGTTATTGATGAATTAGCCACTGGTAAATCG…
	Metafannyella_kuekenthali_R23	???????????????ATGCAGTATTTCAACTTAATGGAGGAGAATTATTCTAAGTATGGGTTATCAGTAATCCAGCTTATCCAGATTGGTAAGTTCTATGAGCTTTGGCATGAGCCTGATGTTTTTAGTATACAACAGGCATACTCTCAAGCTGAGTTATTAGTTGAGTTGATACCAACTCACAGTTCC---------CACATACGAAGTAAGTCGTTAGGGGTAACACCGCCTATTGAACAAGTTGCCTCGTTACTTGATATGAGAATAACATCCCCCGGTAAAAGATCCCTGCTTCAAATGGGGTTTCCTATTTATTCCCTTACTGCTCATCTAGGCACCTTGTTGGATAAAGGTTGGACTATTATAGTTATTGATGAATTAGCCACTGGTAAATCG…
	Narella_cf_mosaica_AR121	???????????????ATGCAGTATTTCAACTTAATGGAGGAGAATTATTCTAAGTATGGGTTATCAGTAATCCAGCTTATCCAGATTGGTAAGTTCTATGAACTTTGGCATGAGCCTGATGTTCCTAGTATACAACAAGCATACTCTCAAGCTGAGTTATTAGTTGAGTCTATACCAACTCACAGTACC---------CGGATACGAAGTAGGTCTTTAGGGGTAACACCTCCTATTGAACAAGTTGCCTCGTTACTTGATATGAGAATAACATCCCCCGGTAAAAGATCCTTGCTTCAAATGGGGTTTCCTATTTATTCCCTTACTACTCATATAGGCACCTTGTTGGATAAAGGTTGGACTATTATAGTTATTGATGAATTAGTCACTGGTAAATCG…
	Narella_sp_n_B_SW3719	???????????????ATGCAGTATTTCAACTTAATGGAGGAGAATTATTCTAAGTATGGGTTATCAGTAATCCAGCTTATCCAGATTGGTAAGTTCTATGAACTTTGGCATGAGCCTGATGTTCCTAGTATACAACAAGCATACTCTCAAGCTGAGTTATTAGTTGAGTCTATGCCAACTCACAGTACC---------CATATACGAAGTAGGTCTTTAGGGGTAACACCTCCTATTGAACAAGTTGCCTCGTTACTTGATATGAGAATAACATCACCCGGTAAAAGATCCTTGCTTCAAATGGGGTTTCCTATTTATTCCCTTACTACTCATATAGGCACCTTGTTGGATAAAGGTTGGACTATTATAGTTATTGATGAATTAGTCACTGGTAAATCG…
	Narella_sp_n_C_SW3807	???????????????ATGCAGTATTTCAACTTAATGGAGGAGAATTATTCTAAGTATGGGTTATCAGTAATCCAGCTTATCCAGATTGGTAAGTTCTATGAACTTTGGCATGAGCCTGATGTTCCTAGTATACAACAAGCATACTCTCAAGCTGAGTTATTAGTTGAGTCTATGCCAACTCACAGTACC---------CATATACGAAGTAGGTCTTTAGGGGTAACACCTCCTATTGAACAAGTTGCCTCGTTACTTGATATGAGAATAACATCACCCGGTAAAAGATCCTTGCTTCAAATGGGGTTTCCTATTTATTCCCTTACTACTCATATAGGCACCTTGTTGGATAAAGGTTGGACTATTATAGTTATTGATGAATTAGTCACTGGTAAATCG…
	Parastenella_cf_ramosa_SW0208	???????????????ATGCAGTATTTCAACTTAATGGAGGAGAATTATTCTAAGTATGGGCTATCAGTAATCCAGCTTATCCAGATTGGTAAGTTCTATGAACTTTGGCATGAGCCTGATGTTCCTAGTATACAACAAGCATACTCTCAAGCTGAGTTATTAGTTGAGTCTATACCAACTCACAGTACC---------CAGATACGAAGTAGGTCTTTAGGGGTAACACCTCCTATTGAACAAGTTGCCTCGTTACTTGATATGAGAATAACATCACCCGGTAAAAGATCCTTGCTTCAAATGGGGTTTCCTATTTATTCCCTTACTACTCATATAGGCACCTTGTTGGATAAAGGTTGGACTATTATAGTTATTGATGAATTAGTCACTGGTAAATCG…
	Parastenella_spinosa_G60	???????????????ATGCAGTATTTCAACTTAATGGAGGAGAATTATTCTAAGTATGGGCTATCAGTAATCCAGCTTATCCAGATTGGTAAGTTCTATGAACTTTGGCATGAGCCTGATGTTCCTAGTATACAACAAGCATACTCTCAAGCTGAGTTATTAGTTGAGTCTATACCAACTCACAGTACC---------CAGATACGAAGTAGGTCTTTAGGGGTAACACCTCCTATTGAACAAGTTGCCTCGTTACTTGATATGAGAATAACATCACCCGGTAAAAGATCCTTGCTTCAAATGGGGTTTCCTATTTATTCCCTTACTACTCATATAGGCACCTTGTTGGATAAAGGTTGGACTATTATAGTTATTGATGAATTAGTCACTGGTAAATCG…
	Parastenella_spinosa_T147	???????????????ATGCAGAATTTCAACTTAATGGAGGAGAATTATTCTAAGTATGGGCTATCAGTAATCCAGCTTATCCAGATTGGTAAGTTCTATGAACTTTGGCATGAGCCTGATGTTCCTAGTATACAACAAGCATACTCTCAAGCTGAGTTATTAGTTGAGTCTATACCAACTCACAGTACC---------CAGATACGAAGTAGGTCTTTAGGGGTAACACCTCCTATTGAACAAGTTGCCTCGTTACTTGATATGAGAATAACATCACCCGGTAAAAGATCCTTGCTTCAAATGGGGTTTCCTATTTATTCCCTTACTACTCATATAGGCACCTTGTTGGATAAAGGTTGGACTATTATAGTTATTGATGAATTAGTCACTGGTAAATCG…
	Narella_sp_n_A_SW3746	???????????????GTGCAGTATTTCAACTTAATGGAGGAGAATTATTCTAAGTGTGGGTTATCAGTAATCCAGCTTATCCAGATTGGTAAGTTCTATGAAATTTGGCATGAGCCTGATGTTCCTAGTATACAACAAGCATACTCTCAAGCTGAGTTATTAGTTGAGTCTATGCCAACTCACAGTACC---------CAGATACGAAGTAGGTCTTTAGGGGTAACACCTCCTATTGAACAAGTTGCCTCGTTACTTGATATGAGAATAACATCCCCCGGTAAAAGATCCTTGCTTCAAATGGGGTTTCCTATTTATTCCCTTACTACTCATATAGGCACCTTGTTGGATAAAGGTTGGACTATTATAGTTATTGATGAATTAGTCACTGGTAAATCG…
	Narella_clavata_AR236	???????????????ATGCAGTATTTCAACTTAATGGAGGAGAATTATTCTAAGTATGGGTTATCAGTAATCCAGCTTATCCAGATTGGTAAGTTCTATGAACTTTGGCATGAGCCTGATGTTCCTAGTATACAACAAGCATACTCTCAAGCTGAGTTATTAGTTGAGCCGATACCAACTCACAGTACC---------CATATACGAAGTAGGTCTTTAGGGGTAACACCTCCTATTGAACAAGTTGCCTCGTTACTTGATATGAGAATAACATCCCCCGGTAAAAGATCCTTGCTTCAAATGGGGTTTCCTATTTATTCCCTTACTACTCATCTAGGCACCTTGTTGGATAAAGGCTGGACTATTATAGTTATTGATGAATTAGTCACTGGTAAATCG…
	Narella_sp_n_A_SW3824	???????????????ATGCAGTATTTCAACTTAATGGAGGAGAATTATTCTAAGTATGGGCTATCAGTAATCCAGCTTATCCAGATTGGTAAGTTCTATGAACTTTGGCATGAGCCTGATGTTCCTAGTATACAACAAGCATACTCTCAAGCTGAGTTATTAGTTGAGCCTATACCAACTCACAGTACC---------CATATACGAAGTAGGTCTTTAGGGGTAACACCTCCTATTGAACAAGTTGCCTCGTTACTTGATATGAGAATAACATCCCCCGGTAAAAGATCCTTGCTTCAAATGGGGTTTCCTATTTATTCCCTTACTACTCATCTAGGCACCTTGTTGGATAAAGGCTGGACTATTATAGTTATTGATGAATTAGTCACTGGTAAATCG…
	Primnoa_sp_n_A_SW0960	???????????????ATGCAGTATTTCAACTTAATGGAGGAGAATTATTCTAAGTATGGGGTATCAGTAATCCAGCTTATCCAGATTGGTAAGTTCTATGAACTTTGGCATGAGCCTGATGTTACTAGTATACAACAAGCATACTCTCAAGCTGAGTTATTAGTTGAGTCTATACCAACTCACAGTACC---------CATATACGAAGTAGGTCTTTAGGGGTAACACCTCCTATTGAACAAGTTGCCTCGTTACTTGATATGAGAATAACATCACCCGGTAAAAGATCCTTGCTTCAAATGGGGTTTCCTATTTATTCCCTTACGACTCATATAGGCACCTTGTTGGATAAAGGTTGGACTATTATAGTTATTGATGAATTAGTCACTAGTAAATCG…
	Primnoa_sp_n_A_SW3518	???????????????ATGCAGTATTTCAACTTAATGGAGGAGAATTATTCTAAGTATGGGGTATCAGTAATCCAGCTTATCCAGATTGGTAAGTTCTATGAACTTTGGCATGAGCCTGATGTTACTAGTATACAACAAGCATACTCTCAAGCTGAGTTATTAGTTGAGTCTATACCAACTCACAGTACC---------CATATACGAAGTAGGTCTTTAGGGGTAACACCTCCTATTGAACAAGTTGCCTCGTTACTTGATATGAGAATAACATCACCCGGTAAAAGATCCTTGCTTCAAATGGGGTTTCCTATTTATTCCCTTACGACTCATATAGGCACCTTGTTGGATAAAGGTTGGACTATTATAGTTATTGATGAATTAGTCACTAGTAAATCG…
	Perissogorgia_monile_AR244	???????????????ATGCAGTATTTCAACTTAATGGAGGAGAATTATTCTAAGTATGGGTTATCAGTAATCCAGCTTATCCAGATTGGTAAGTTCTATGAACTTTGGCATGAGCCTGATGTTCCTAGTATACAACAAGCATACTCTCAAGCTGAATTATTAGTTGAGTCTATGCCAACTCACAGTTCC---------CACATACGAAGTAGGTCTTTAGGGGTAACACTTCCTATTGAACAAGTTGCCTCGTTACTTGATATGAGAATAACATCCCCCGGTAAAAGATCCTTGCTTCAAATGGGGTTTCCTATTTATTCCCTTACTACTCATATAGGCACCTTGTTGGATAAAGGTTGGACTATTATAGTTATTGATGAATTAGCCACTGATAAATCG…
	Primnoella_cf_delicatissima_PRIM01	???????????????ATGCAGTATTTCAACTTAATGGAGGAGAATTATTCTAAGTATGGGTTATCAGTAATCCAGCTTATACAGATTGGTAAGTTCTATGAACTTTGGCATGAGCCTGATGTTCCTAGTATACAACAGGCATACTCTCAAGCTGAGTTATTAGTTGAGTCTATACCAACTCACAGTCCC---------CACATACTAAGTGGGCCTTTAGGGGTAACACCTCCTATTGAACAAGTTGCCTCGTTACTTGATATGAGAATAACATCACCCGGTAAAAGATCCCTGCTTCAAATGGGGTTTCCTATTTATTCCCTTACTGCTCATATAGGCACCTTGTTGGATAAAGGTTGGACTATTATAGTTATTGATGAATTAGCCACTGGTAAATCG…
	Primnoella_cf_delicatissima_PRIM02	???????????????ATGCAGTATTTCAACTTAATGGAGGAGAATTATTCTAAGTATGGGTTATCAGTAATCCAGCTTATACAGATTGGTAAGTTCTATGAACTTTGGCATGAGCCTGATGTTCCTAGTATACAACAGGCATACTCTCAAGCTGAGTTATTAGTTGAGTCTATACCAACTCACAGTCCC---------CACATACTAAGTGGGCCTTTAGGGGTAACACCTCCTATTGAACAAGTTGCCTCGTTACTTGATATGAGAATAACATCACCCGGTAAAAGATCCCTGCTTCAAATGGGGTTTCCTATTTATTCCCTTACTGCTCATATAGGCACCTTGTTGGATAAAGGTTGGACTATTATAGTTATTGATGAATTAGCCACTGGTAAATCG…
	Convexella_cf_magelhaenica_O22	???????????????ATGCAGTATTTCAACTTAATGGAGGAGAATTATTCTAAGTATGGGTTATCAGTAATCCAGCTTATCCAGATTGGTAAGTTCTATGAACTTTGGCATGAGCCTGATGTTCCTAGTGTCCAACAGGCATACTCTCAAGCTGAGTTATTAGTTGAGTCTATACCAACTCACAGTTCC---------CACATACGAAGTAGGTC---------TACACCTCCTATTGAACAAGTTGCCTCGTTACTTGATATGAGAATAACATCACCCGGTAAAAGATCCTTGCTTCAAATGGGGTTTCCTATTTATTCCCTTAGTGCTCATATAGGCACCTTGTTGGATAAAGGTTGGACTATTATAGTTATTGATGAATTAGCCACTGATAAATCG…
	Plumarella_undulata_O28	???????????????ATGCAGTATTTCAACTTAATGGAGGAGAATTATTCTAAGTATGGGTTATCAGTAATCCAGCTTATCCAGATTGGTAAGTTCTATGAACTTTGGCATGAGCCTGATGTTCCTAGTGTCCAACAGGCATACTCTCAAGCTGAGTTATTAGTTGAGTCTATACCAACTCACAGTTCC---------CACATACGAAGTAGGTC---------TACACCTCCTATTGAACAAGTTGCCTCGTTACTTGATATGAGAATAACATCACCCGGTAAAAGATCCTTGCTTCAAATGGGGTTTCCTATTTATTCCCTTAGTGCTCATATAGGCACCTTGTTGGATAAAGGTTGGACTATTATAGTTATTGATGAATTAGCCACTGATAAATCG…
	Plumarella_undulata_B48	???????????????ATGCAGTATTTCAACTTAATGGAGGAGAATTATTCTAAGTATGGGTTATCAGTAATCCAGCTTATCCAGATTGGTAAGTTCTATGAACTTTGGCATGAGCCTGATGTTCCTAGTGTCCAACAGGCATACTCTCAAGCTGAGTTATTAGTTGAGTCTATACCAACTCACAGTTCC---------CACATACGAAGTAGGTC---------TACACCTCCTATTGAACAAGTTGCCTCGTTACTTGATATGAGAATAACATCACCCGGTAAAAGATCCTTGCTTCAAATGGGGTTTCCTATTTATTCCCTTAGTGCTCATATAGGCACCTTGTTGGATAAAGGTTGGACTATTATAGTTATTGATGAATTAGCCACTGATAAATCG…
	Plumarella_undulata_S093	???????????????ATGCAGTATTTCAACTTAATGGAGGAGAATTATTCTAAGTATGGGTTATCAGTAATCCAGCTTATCCAGATTGGTAAGTTCTATGAACTTTGGCATGAGCCTGATGTTCCTAGTGTCCAACAGGCATACTCTCAAGCTGAGTTATTAGTTGAGTCTATACCAACTCACAGTTCC---------CACATACGAAGTAGGTC---------TACACCTCCTATTGAACAAGTTGCCTCGTTACTTGATATGAGAATAACATCACCCGGTAAAAGATCCTTGCTTCAAATGGGGTTTCCTATTTATTCCCTTAGTGCTCATATAGGCACCTTGTTGGATAAAGGTTGGACTATTATAGTTATTGATGAATTAGCCACTGATAAATCG…
	Plumarella_undulata_Z046	???????????????ATGCAGTATTTCAACTTAATGGAGGAGAATTATTCTAAGTATGGGTTATCAGTAATCCAGCTTATCCAGATTGGTAAGTTCTATGAACTTTGGCATGAGCCTGATGTTCCTGGTGTCCAACAGGCATACTCTAAAGCTGAGTTATTAGTTGAGTCGATACCAACTCACAGTTCC---------CACATACGAAGTAGGTC---------TACACCTCCTATTGAACAAGTTGCCTCGTTACTTGATATGAGAATAACATCACCCGGTAAAAGATCCTTGCTTCAAATGGGGTTTCCTATTTATTCCCTTAGTGCTCATATAGGCACCTTGTTGGATAAAGGTTGGACTATTATAGTTATTGATGAATTAGCCACTGATAAATCG…
	Plumarella_diadema_AE068	???????????????ATGCAGTATTTCAACTTAATGGAGGAGAATTATTCTAAGTATGGGTTATCAGTAATCCAGCTTATCCAGATTGGTAAGTTCTATGAACTTTGGCATGAGCCGAATGTTCCTAGTATACAACAGGCATACTCTCAAGCTGAGTTATTAGTTGAGTCTATACCAACTCACAGTTCC---------CACATACGAAGTGGGTC---------TACACCTCCTATTGAACAAGTTGCCTCGTTACTTGATATGAGAATAACATCCCCTGGTAAAAGATCCTTGCTTCAAATGGGGTTTCCTATTTATTCCCTTAATGCTCATATAGGCACCTTGTTGGATAAAGGTTGGACTATTATAGTTATTGATGAATTAGCCACTGATAAATCG…
	Plumarella_diadema_S060	???????????????ATGCAGTATTTCAACTTAATGGAGGAGAATTATTCTAAGTATGGGTTATCAGTAATCCAGCTTATCCAGATTGGTAAGTTCTATGAACTTTGGCATGAGCCTAATGTTCCTAGTATACAACAGGCATACTCTCAAGCTGAGTTATTAGTTGAGTCTATACCAACTCACAGTTCC---------CACATACGAAGTGGGTC---------TACACCTCCTATTGAACAAGTTGCCTCGTTACTTGATATGAGAATAACATCCCCTGGTAAAAGATCCTTGCTTCAAATGGGGTTTCCTATTTATTCCCTTAATGCTCATATAGGCACCTTGTTGGATAAAGGTTGGACTATTATAGTTATTGATGAATTAGCCACTGATAAATCG…
	Plumarella_diadema_Z051	???????????????ATGCAGTATTTCAACTTAATGGAGGAGAATTATTCTAAGTATGGGTTATCAGTAATCCAGCTTATCCAGATTGGTAAGTTCTATGAACTTTGGCATGAGCCTAATGTTCCTAGTATACAACAGGCATACTCTCAAGCTGAGTTATTAGTTGAGTCTATACCAACTCACAGTTCC---------CACATACGAAGTGGGTC---------TACACCTCCTATTGAACAAGTTGCCTCGTTACTTGATATGAGAATAACATCCCCTGGTAAAAGATCCTTGCTTCAAATGGGGTTTCCTATTTATTCCCTTAATGCTCATATAGGCACCTTGTTGGATAAAGGTTGGACTATTATAGTTATTGATGAATTAGCCACTGATAAATCG…
	Plumarella_diadema_B34	???????????????ATGCAGTATTTCAACTTAATGGAGGAGAATTATTCTAAGTATGGGTTATCAGTAATCCAGCTTATCCAGATTGGTAAGTTCTATGAACTTTGGCATGAGCCTAATGTTCCTAGTATACAACAGGCATACTCTCAAGCTGAGTTATTAGTTGAGTCTATACCAACTCACAGTTCC---------CACATACGAAGTGGGTC---------TACACCTCCTATTGAACAAGTTGCCTCGTTACTTGATATGAGAATAACATCCCCTGGTAAAAGATCCTTGCTTCAAATGGGGTTTCCTATTTATTCCCTTAATGCTCATATAGGCACCTTGTTGGATAAAGGTTGGACTATTATAGTTATTGATGAATTAGCCACTGATAAATCG…
	Thouarella_antarctica_AR018	???????????????ATGCAGTATTTCAACTTAATGGAGGAGAATTATTCTAAGTATGGGTTATCAGTAATCCAGCTTATCCAGATTGGTAAGTTCTATGAACTTTGGCATGAGCCTGATGTTCCTAGTATCCAACAGGCATACTCTCAAGCTGAGTTATTAGTTGAGTCTATACCAACTCACAGTTCC---------CACATACGAAGTAGGTC---------TACACCTCCTATTGAACAAGTTGCCTCGTTACTTGATATGAGAATAACATCCCCCGGTAAAAGATCCTTGCTTCAAATGGGGTTTCCTATTTATTCCCTTAATGCTCATATAGGCACCTTGTTGGATAAAGGTTGGACTATTATAGTTATTGATGAATTAGCCACTGATAAATCG…
	Thouarella_chilensis_N09	???????????????ATGCAGTATTTCAACTTAATGGAGGAGAATTATTCGAAGTATGGGTTATCAGTAATCCAGCTTATCCAGATTGGTAAGTTCTATGAACTTTGGCATGAGCCTGATGTTCCTAGTATACAACTGGCATACTCTCAAGCTGAGTTATTAGTTGAGTCGATACCAACTCACAGTTCC---------CACATACGAAGTGGGTC---------TACACCTCCTATTGAACAAGTTGCCTCGTTACTTGATATGAGAATAACATCCCCTGGTAAAAGATCCTTGCTTCAAATGGGGTTTCCTATTTATTCCCTCAATGCTCATATAGGCACCTTGTTGGATAAAGGTTGGACTATTATAGTTATTGATGAATTAGCCACTGATAAATCG…
	Thouarella_variabilis_AR027	???????????????ATGCAGTATTTCAACTTAATGGAGGAGAATTATTCNAAGTATGGGTTATCAGTAATCCAGCTTATCCAGATTGGTAAGTTCTATGAACTTTGGCATGAGCCTGATGTTCCTAGTATACAACTGGCATACTCTCAAGCTGAGTTATTAGTTGAGTCGATACCAACTCACAGTTCC---------CACATACGAAGTGGGTC---------TACACCTCCTATTGAACAAGTTGCCTCGTTACTTGATATGAGAATAACATCCCCTGGTAAAAGATCCTTGCTTCAAATGGGGTTTCCTATTTATTCCCTCAATGCTCATATAGGCACCTTGTTGGATAAAGGTTGGACTATTATAGTTATTGATGAATTAGCCACTGATAAATCG…
	Thouarella_cf_variabilis_A06	???????????????ATGCAGTATTTCAACTTAATAGAGGAGAATTATTCTAAGTATGGGTTATCCGTAATCCAGCTTATCCAGATTGGTAAGTTCTATGAACTTTGGCATGAGCCTGATGTTCCTAGTATACAACAGGCATACTCTCAAGCTGAGTTATTAGTTGAGTCAATACCAACTCACAGTTCC---------CACATACGAAGTAGGTC---------TACACCTCCTATTGAACAAGTTGCCTCGTTACTTGATATGAGAATAACATCCCCCGGTAAAAGATCCTTGCTTCAAATGGGGTTTCCTATTTATTCCCTCAATGCTCATATAGGCACCTTGTTAGATAAAGGTTGGACTATTATAGTTATTGATGAATTAGCCACTGATAAATCG…
	Thouarella_sp_n_A_AC28	???????????????ATGCAGTATTTCAACTTAATAGAGGAGAATTATTCTAAGTATGGGTTATCCGTAATCCAGCTTATCCAGATTGGTAAGTTCTATGAACTTTGGCATGAGCCTGATGTTCCTAGTATACAACAGGCATACTCTCAAGCTGAGTTATTAGTTGAGTCAATACCAACTCACAGTTCC---------CACATACGAAGTAGGTC---------TACACCTCCTATTGAACAAGTTGCCTCGTTACTTGATATGAGAATAACATCCCCCGGTAAAAGATCCTTGCTTCAAATGGGGTTTCCTATTTATTCCCTCAATGCTCATATAGGCACCTTGTTAGATAAAGGTTGGACTATTATAGTTATTGATGAATTAGCCACTGATAAATCG…
	Thouarella_variabilis_F6	???????????????ATGCAGTATTTCAACTTAATAGAGGAGAATTATTCTAAGTATGGGTTATCCGTAATCCAGCTTATCCAGATTGGTAAGTTCTATGAACTTTGGCATGAGCCTGATGTTCCTAGTATACAACAGGCATACTCTCAAGCTGAGTTATTAGTTGAGTCAATACCAACTCACAGTTCC---------CACATACGAAGTAGGTC---------TACACCTCCTATTGAACAAGTTGCCTCGTTACTTGATATGAGAATAACATCCCCCGGTAAAAGATCCTTGCTTCAAATGGGGTTTCCTATTTATTCCCTCAATGCTCATATAGGCACCTTGTTAGATAAAGGTTGGACTATTATAGTTATTGATGAATTAGCCACTGATAAATCG…
	Thouarella_pendulina_AR135	???????????????ATGCAGTATTTCAACTTAATGGAGGAGAATTATTCTAAGTATGGGTTATCCGTAATCCAGCTTATCCAGATTGGTAAGTTCTATGAACTTTGGCATGAGCCTGATGTTCCTAGTATACAACTGGCATACTCTCAAGCTGAGTTATTAGTTGAGTTGATACCAACTCACAGTTCC---------CACATACTTCGTAGGTC---------TACACCTCCTATTGAACAAGTTGCCTCGTTACTTGATATGAGAATAACCTCCCCCGGTAAAAGATCCTTGCTTCAAATGGGGTTTCCTATTTATTCCCTCAATGCTCATATAGGCACCTTGTTGGATAAAGGTTGGACTATTATAGTTATTGATGAATTAGCCACTGATAAATCG…
	Thouarella_cf_brucei_T125	???????????????ATGCAGTATTTCAACTTAATGGAGGAGAATTATTCTAAGTATGGGTTATCAGTAATCCAGCTTATCCAGATTGGTAAGTTCTATGAACTTTGGCATGAGCCTGATGTTCCTAGTCTCCAACAGGCATACTCTCAAGCTGAGTTATTAGTTGAGTCTATACCAACTCACAGTTTA---------CACATACGAAGTAGGTC---------TACACCTCCTATTGAACAAGTTGCCTCGTTACTTGATATGAGAATAACATCGCCCGGTAAAAGATCCTTGCTTCAAATGGGGTTTCCTATTTATTCCCTTAATGCTCATATAGGCACCTTGTTGGATAAAGGTTGGACTATTATAGTTATTGATGAATTAGCCACTGATAAATCG…
	Thouarella_variabilis_AR096	???????????????ATGCAGTATTTCAACTTAATGGAGGAGAATTATTCTAAGTATGGGTTATCAGTAATCCAGCTTATACAGATTGGTAAGTTCTATGAACTTTGGCATGAGCCTGATGTTCCTAGTCTCCAACAGGCATACTCTCAAGCTGAGTTATTAGTTGAGTCTATACCAACTCACAGTTTA---------CACATACGAAGTAGGTC---------TACACCTCCTATTGAACAAGTTGCCTCGTTACTTGATATGAGAATAACATCGCCCGGTAAAAGATCCTTGCTTCAAATGGGGTTTCCTATTTATTCCCTTAATGCTCATATAGGCACCTTGTTGGATAAAGGTTGGACTATTATAGTTATTGATGAATTAGCCACTGATAAATCG…
	Thouarella_variabilis_AR134	???????????????ATGCAGTATTTCAACTTAATGGAGGAGAATTATTCTAAGTATGGGTTATCAGTAATCCAGCTTATACAGATTGGTAAGTTCTATGAACTTTGGCATGAGCCTGATGTTCCTAGTCTCCAACAGGCATACTCTCAAGCTGAGTTATTAGTTGAGTCTATACCAACTCACAGTTTA---------CACATACGAAGTAGGTC---------TACACCTCCTATTGAACAAGTTGCCTCGTTACTTGATATGAGAATAACATCGCCCGGTAAAAGATCCTTGCTTCAAATGGGGTTTCCTATTTATTCCCTTAATGCTCATATAGGCACCTTGTTGGATAAAGGTTGGACTATTATAGTTATTGATGAATTAGCCACTGATAAATCG…
	Thouarella_variabilis_AR169	???????????????ATGCAGTATTTCAACTTAATGGAGGAGAATTATTCTAAGTATGGGTTATCAGTAATCCAGCTTATACAGATTGGTAAGTTCTATGAACTTTGGCATGAGCCTGATGTTCCTAGTCTCCAACAGGCATACTCTCAAGCTGAGTTATTAGTTGAGTCTATACCAACTCACAGTTTA---------CACATACGAAGTAGGTC---------TACACCTCCTATTGAACAAGTTGCCTCGTTACTTGATATGAGAATAACATCGCCCGGTAAAAGATCCTTGCTTCAAATGGGGTTTCCTATTTATTCCCTTAATGCTCATATAGGCACCTTGTTGGATAAAGGTTGGACTATTATAGTTATTGATGAATTAGCCACTGATAAATCG…
	Thouarella_variabilis_AE059	???????????????ATGCAGTATTTCAACTTAATGGAGGAGAATTATTCTAAGTATGGGTTATCAGTAATCCAGCTTATCCAGATTGGTAAGTTCTATGAACTTTGGCATGAGCCTGATGTTCCTAGTATCCAACAGGCATACTCTCAAGCTGAGTTATTAGTTGAGTCTATACCAACTCACAGTTTA---------CACATACGAAGTAGGTC---------TACACCTCCTATTGAACAAGTTGCCTCGTTACTTGATATGAGAATAACATCGCCCGGTAAAAGATCCTTGCTTCAAATGGGGTTTCCTATTTATTCCCTTAATGCTCATATAGGCACCTTGTTGGATAAAGGTTGGACTATTATAGTTATTGATGAATTAGCCACTGATAAATCG…
	Thouarella_antarctica_AE064	???????????????ATGCAGTATTTCAACTTAATGGAGGAGAATTATTCTAAGTATGGGTTATCAGTAATCCAGCTTATCCAGATTGGTAAGTTCTATGAACTTTGGCATGAGCCTGATGTTCCTAGTATCCAACAGGCATACTCTCAAGCTGAGTTATTAGTTGAGTCTATACCAACTCACAGTTCC---------CACATACGAAGTAGGTCGCCGGAGCGGACACCTCCTATTGAACAAGTTGCCTCGTTACTTGATATGAGAATAACATCACCCGGTAAAAGATCCTTGCTTCAAATGGGGTTTCCTATTTATTCCCTTGATGCTCATCTAGGCACCTTGTTGGATAAAGGTTGGACTATTATAGTTATTGATGAATTAGCCACTGATAAATCG…
	Thouarella_chilensis_AE026	???????????????ATGCAGTATTTCAACTTAATGGAGGAGAATTATTCTAAGTATGGGTTATCAGTAATCCAGCTTATCCAGATTGGTAAGTTCTATGAACTTTGGCATGAGCCTGATGTTCCTAGTATCCAACAGGCATACTCTCAAGCTGAGTTATTAGTTGAGTCTATACCAACTCACAGTTCC---------CACATACGAAGTAGGTCGCCGGAGCGGACACCTCCTATTGAACAAGTTGCCTCGTTACTTGATATGAGAATAACATCACCCGGTAAAAGATCCTTGCTTCAAATGGGGTTTCCTATTTATTCCCTTGATGCTCATCTAGGCACCTTGTTGGATAAAGGTTGGACTATTATAGTTATTGATGAATTAGCCACTGATAAATCG…
	Thouarella_chilensis_R54	???????????????ATGCAGTATTTCAACTTAATGGAGGAGAATTATTCTAAGTATGGGTTATCAGTAATCCAGCTTATCCAGATTGGTAAGTTCTATGAACTTTGGCATGAGCCTGATGTTCCTAGTATCCAACAGGCATACTCTCAAGCTGAGTTATTAGTTGAGTCTATACCAACTCACAGTTCC---------CACATACGAAGTAGGTCGCCGGAGCGGACACCTCCTATTGAACAAGTTGCCTCGTTACTTGATATGAGAATAACATCACCCGGTAAAAGATCCTTGCTTCAAATGGGGTTTCCTATTTATTCCCTTGATGCTCATCTAGGCACCTTGTTGGATAAAGGTTGGACTATTATAGTTATTGATGAATTAGCCACTGATAAATCG…
	Thouarella_antarctica_S170	???????????????ATGCAGTATTTCAACTTAATGGAGGAGAATTATTCTAAGTATGGGTTATCAGTAATCCAGCTTATCCAGATTGGTAAGTTCTATGAACTTTGGCATGAGCCTGATGTTCCTAGTATCCAACAGGCATACTCTCAAGCTGAGTTATTAGTTGAGTCTATACCAACTCACAGTTCC---------CACATACGAAGTAGGTCGCCGGAGCGGACACCTCCTATTGAACAAGTTGCCTCGTTACTTGATATGAGAATAACATCACCCGGTAAAAGATCCTTGCTTCAAATGGGGTTTCCTATTTATTCCCTTGATGCTCATCTAGGCACCTTGTTGGATAAAGGTTGGACTATTATAGTTATTGATGAATTAGCCACTGATAAATCG…
	Thouarella_crenelata_AE057	????????????????????????????????????GAGGAGAATTATTCTAAGTATGGGTTATCAGTAATCCAGCTTATCCAGATTGGTAAGTTCTATGAACTTTGGCATGAGCCTGATGTTCCTAGTATCCAACAGGCATACTCTCAAGCTGAGTTATTAGTTGAGTCTATACCAACTCACAGTTCC---------CACATACGAAGTAGGTCGCCTGAGCGGACACCTCCTATTGAACAAGTTGCCTCGTTACTTGATATGAGAATAACATCACCCGGTAAAAGATCCTTGCTTCAAATGGGGTTTCCTATTTATTCCCTTGATGCTCATCTAGGCACCTTGTTGGATAAAGGTTGGACTATTATAGTTATTGATGAATTAGCCACTGATAAATCG…
	Thouarella_crenelata_S125	???????????????ATGCAGTATTTCAACTTAATGGAGGAGAATTATTCTAAGTATGGGTTATCAGTAATCCAGCTTATCCAGATTGGTAAGTTCTATGAACTTTGGCATGAGCCTGATGTTCCTAGTATCCAACAGGCATACTCTCAAGCTGAGTTATTAGTTGAGTCTATACCAACTCACAGTTCC---------CACATACGAAGTAGGTCGCCTGAGCGGACACCTCCTATTGAACAAGTTGCCTCGTTACTTGATATGAGAATAACATCACCCGGTAAAAGATCCTTGCTTCAAATGGGGTTTCCTATTTATTCCCTTGATGCTCATCTAGGCACCTTGTTGGATAAAGGTTGGACTATTATAGTTATTGATGAATTAGCCACTGATAAATCG…
	Thouarella_crenelata_W54	???????????????ATGCAGTATTTCAACTTAATGGAGGAGAATTATTCTAAGTATGGGTTATCAGTAATCCAGCTTATCCAGATTGGTAAGTTCTATGAACTTTGGCATGAGCCTGATGTTCCTAGTATCCAACAGGCATACTCTCAAGCTGAGTTATTAGTTGAGTCTATACCAACTCACAGTTCC---------CACATACGAAGTAGGTCGCCTGAGCGGACACCTCCTATTGAACAAGTTGCCTCGTTACTTGATATGAGAATAACATCACCCGGTAAAAGATCCTTGCTTCAAATGGGGTTTCCTATTTATTCCCTTGATGCTCATCTAGGCACCTTGTTGGATAAAGGTTGGACTATTATAGTTATTGATGAATTAGCCACTGATAAATCG…
	Thouarella_crenelata_AR091	???????????????ATGCAGTATTTCAACTTAATGGAGGAGAATTATTCTAAGTATGGGTTATCAGTAATCCAGCTTATCCAGATTGGTAAGTTCTATGAACTTTGGCATGAGCCTGATGTTCCTAGTATACAACAGGCATACTCTCAAGCTGAGTTATTAGTTGAGTCTATACCAACTCACAGTTCC---------CACATACGAAGTAGGTCGCCTGAGCGGACACCTCCTATTGAACAAGTTGCCTCGTTACTTGATATGAGAATAACATCACCCGSTAAAAGATCCTTGCTTCAAATGGGGTTTCCTATTTATTCCCTTGATGCTCATCTAGGCACCTTGTTGGATAAAGGTTGGACTATTATAGTTATTGATGAATTAGCCACTGATAAATCG…
	Thouarella_cf_antarctica_AR175	???????????????ATGCAGTATTTCAACTTAATGGAGGAGAATTATTCTAAGTATGGGTTATCAGTAATCCAGCTTATCCAGATTGGTAAGTTCTATGAACTTTGGCATGAGCCTGATGTTCCTAGTATCCAACAGGCATACTCTCAAGCTGAGTTATTAGTTGAGTCTATACCAACTCACAGTTCC---------CACATACGAAGTAGGTCGCCTGAGCGGACACCTCCTATTGAACAAGTTGCCTCGTTACTTGATATGAGAATAACATCACCCGGTAAAAGATCCTTGCTTCAAATGGGGTTTCCTATTTATTCCCTTGATGCTCATCTAGGCACCTTGTTGGATAAAGGTTGGACTATTATAGTTATTGATGAATTAGCCACTGATAAATCG…
	Thouarella_viridis_AC23	???????????????ATGCAGTATTTCAACTTAATGGAGGAGAATTATTCTAAGTATGGGTTATCAGTAATCCAGCTTATCCAGATTGGTAAGTTCTATGAACTTTGGCATGAGCCTGATGTTCCTAGTATCCAACAGGCATACTCTCAAGCTGAGTTATTAGTTGAGTCTATACCAACTCACAGTTCC---------CACATACGAAGTAGGTC---------TACACCTCCTATTGAACAAGTTGCCTCGTTACTTGATATGAGAATAACATCACCCGGTAAAAGATCCTTGCTTCAAATGGGGTTTCCTATTTATTCCCTTGATGCTCATATAGGCACCTTGTTGGATAAAGGTTGGACTATTATAGTTATTGATGAATTAGCCACTGATAAATCG…
	Thouarella_viridis_AE019	???????????????ATGCAGTATTTCAACTTAATGGAGGAGAATTATTCTAAGTATGGGTTATCAGTAATCCAGCTTATCCAGATTGGTAAGTTCTATGAACTTTGGCATGAGCCTGATGTTCCTAGTATCCAACAGGCATACTCTCAAGCTGAGTTATTAGTTGAGTCTATACCAACTCACAGTTCC---------CACATACGAAGTAGGTC---------TACACCTCCTATTGAACAAGTTGCCTCGTTACTTGATATGAGAATAACATCACCCGGTAAAAGATCCTTGCTTCAAATGGGGTTTCCTATTTATTCCCTTGATGCTCATATAGGCACCTTGTTGGATAAAGGTTGGACTATTATAGTTATTGATGAATTAGCCACTGATAAATCG…
	Thouarella_viridis_H13	???????????????ATGCAGTATTTCAACTTAATGGAGGAGAATTATTCTAAGTATGGGTTATCAGTAATCCAGCTTATCCAGATTGGTAAGTTCTATGAACTTTGGCATGAGCCTGATGTTCCTAGTATCCAACAGGCATACTCTCAAGCTGAGTTATTAGTTGAGTCGATACCAACTCACAGTTCC---------CACATACGAAGTAGGTC---------TACACCTCCTATTGAACAAGTTGCCTCGTTACTTGATATGAGAATAACATCACCCGGTAAAAGATCCTTGCTTCAAATGGGGTTTCCTATTTATTCCCTTGATGCTCATATAGGCACCTTGTTGGATAAAGGTTGGACTATTATAGTTATTGATGAATTAGCCACTGATAAATCG…
	Arntzia_gracilis_AR002	???????????????ATGCAGTATTTCAACTTAATGGAGGAGAATTATTCTAAGTATGGGTTATCCGTAATCCAGCTTATACAGATTGGTAAGTTCTATGAACTTTGGCATGAGCC---TGTTCCTAGTATACAACAGGCATACTCTCAAGCTGAGTTATTAGTTGAGTCTATACCAACT------------------CACATACGAAGTAGGTCTTTAGGGATAACACCTCCTATTGAACAAGTTGCCTCGTTACTTGATATGAGAATAACATCACCCGGTAAAAGATCCTTGCTTCAAATGGGGTTTCCTATTTATTCCCTTACTGCTCATATAGGCACCTTGTTGGATAAAGGTTGGACTATTATAGTTATTGATGAATTAGCCACTGGTAAATCG…
	Arntzia_gracilis_AR058	???????????????ATGCAGTATGTCAACTTAATGGAGGAGAATTATTCTAAGTATGGGTTATCCGTAATCCAGCTTATACAGATTGGTAAGTTCTATGAACTTTGGCATGAGCC---TGTTCCTAGTATACAACAGGCATACTCTCAAGCTGAGTTATTAGTTGAGTCTATACCAACT------------------CACATACGAAGTAGGTCTTTAGGGATAACACCTCCTATTGAACAAGTTGCCTCGTTACTTGATATGAGAATAACATCACCCGGTAAAAGATCCTTGCTTCAAATGGGGTTTCCTATTTATTCCCTTACTGCTCATATAGGCACCTTGTTGGATAAAGGTTGGACTATTATAGTTATTGATGAATTAGCCACTGGTAAATCG…
	Convexella_sp_FP65	???????????????ATGCAGTATTTCAACTTAATGGAGGAGAATTATTCTAAGTATGGGTTATCAGTAATCCAGCTTATCCAGATTGGTAAGTTCTATGAACTTTGGCATGAGCCTGATGTTCCTAGTATACAACAGGCATACTCTAAAGCTGAGTTATTAGTTGAGTCTATACCAACTCAC---------------CACATACGAAGTAGGTCTTTGGGGGTAACACCTCCTATTGAACAAGTTGCCTCGTTACTTGATATGAGAATAACATCACCCGGTAAAAGATCCTTGCTTCAAATGGGGTTTCCTATTTATTCCCTTACTGCCCATATAGGCACCTTGTTGGATAAAGGTTGGACTATTATAGTTATTGATGAATTAGCCACTGGTAAATCG…
	Primnoella_antarctica_N25	???????????????ATGCAGTATTTCAACTTAATGGAGGAGAATTATTCTAAGTATGGGTTATCAGTAATCCAGCTTATCCAGATTGGTAAGTTCTATGAACTTTGGCATGAGCCTGATGTTCCTAGTATACAACAGGCATACTCTCAAGCTGAGTTATTAGTTGAGTCTATACCAACTCAC---------------CACATACGAAGTAGGTCTTTAGGGGTAACACCTCCTATTGAACAAGTTGCCTCGTTACTTGATATGAGAATAACATCACCCGGTAAAAGATCCTTGCTTCAAATGGGGTTTCCTATTTATTCCCTTACTGCCCATATCGGCACCTTGTTGGATAAAGGTTGGACTATTATAGTTATTGATGAATTAGCCACTGGTAAATCG…
	Primnoella_antarctica_N26	???????????????ATGCAGTATTTCAACTTAATGGAGGAGAATTATTCTAAGTATGGGTTATCAGTAATCCAGCTTATCCAGATTGGTAAGTTCTATGAACTTTGGCATGAGCCTGATGTTCCTAGTATACAACAGGCATACTCTCAAGCTGAGTTATTAGTTGAGTCTATACCAACTCAC---------------CACATACGAAGTAGGTCTTTAGGGGTAACACCTCCTATTGAACAAGTTGCCTCGTTACTTGATATGAGAATAACATCACCCGGTAAAAGATCCTTGCTTCAAATGGGGTTTCCTATTTATTCCCTTACTGCCCATATCGGCACCTTGTTGGATAAAGGTTGGACTATTATAGTTATTGATGAATTAGCCACTGGTAAATCG…
	Primnoella_scotiae_B32	???????????????ATGCAGTATTTCAACTTAATGGAGGAGAATTATTCTAAGTATGGGTTATCAGTAATCCAGCTTATACAGATTGGTAAGTTCTATGAACTTTGGCATGAGCCGGATGTTCCTAGTATACAACAGGCATACTCTAAAGCTGAGTTATTAGTTGAGTCGATACCAACTCAC---------------CACATACGAAGTAGGTCTTTAGGGGTAACACCTCCTATTGAACAAGTTGCCTCGTTACTTGATATGAGAATAACATCACCCGGTAAAAGATCCTTGCTTCAAATGGGGTTTCCTATTTATTCCCTTACTGCCCATATAGGCACCTTGTTGGATAAAGGTTGGACTATTATAGTTATTGATGAATTAGCCACTGGTAAATCG…
	Primnoella_scotiae_I25	???????????????ATGCAGTATTTCAACTTAATGGAGGAGAATTATTCTAAGTATGGGTTATCAGTAATCCAGCTTATACAGATTGGTAAGTTCTATGAACTTTGGCATGAGCCGGATGTTCCTAGTATACAACAGGCATACTCTAAAGCTGAGTTATTAGTTGAGTCTATACCAACTCAC---------------CACATACGAAGTAGGTCTTTAGGGGTAACACCTCCTATTGAACAAGTTGCCTCGTTACTTGATATGAGAATAACATCACCCGGTAAAAGATCCTTGCTTCAAATGGGGTTTCCTATTTATTCCCTTACTGCCCATATAGGCACCTTGTTGGATAAAGGTTGGACTATTATAGTTATTGATGAATTAGCCACTGGTAAATCG…
	Primnoella_scotiae_L25	???????????????ATGCAGTATTTCAACTTAATGGAGNAGAATTATTCTAAGTATGGGTTATCAGTAATCCAGCTTATACAGATTGGTAAGTTCTATGAACTTTGGCATGAGCCTGATGTTCCTAGTATACAACAGGCATACTCTAAAGCTGAGTTATTAGTTGAGTCTATACCAACTCAC---------------CACATACGAAGTAGGTCTTTAGGGGTAACACCTCCTATTGAACAAGTTGCCTCGTTACTTGATATGAGAATAACATCACCCGGTAAAAGATCCTTGCTTCAAATGGGGTTTCCTATTTATTCCCTTACTGCCCATATAGGCACCTTGTTGGATAAAGGTTGGACTATTATAGTTATTGATGAATTAGCCACTGGTAAATCG…
	Primnoella_antarctica_AE056	???????????????ATGCAGTATTTCAACTTAATGGAGGAGAATTATTCTAAGTATGGGTTATCAGTAATCCAGCTTATCCAGATTGGGAAGTTCTATGAACTTTGGCATGAGCCTGATGTTCCTAGTATACAACAGGCATACTCTCAAGCTGAGTTATTAGTTGAGTCTAGACCAACTCAC---------------CACATACGAAGTAGGTCTTTAGGGGTAACACCTCCTATTGAACAAGTTGCCTCGTTACTTGATATGAGAATAACATCACCCGGTAAAAGATCCTTGCTTCAAATGGGGTTTCCTATTTATTCCCTTACTGCCCATATAGGCACCTTGTTGGATAAAGGTTGGACTATTATAGTTATTGATGAATTAGCCACTGGTAAATCG…
	Perissogorgia_vitrea_AR202	???????????????GTGCAGTATTTCAACTTAATGGAGGAGAATTATTATAAGTATGGGTTATCAGTAATACAGCTTATCCAGATTGGTAAGTTCTATGAACTTTGGCATGAGCCTGATGTTCCTAGTATACAACAAGCATACTCTCAAGCTGAGTTATTAGTTGAGTACATACCGACT------------------CACAGACGAAGTAGGCCTTTAGGGGTAACACCTCCTATTGAACAAGTTGCCTCGTTACTTGATATGAGAATAACATCACCCGGTAAAAGATCCTTGCTTCAAATGGGGTTTCCTATTTATTCCCTTACTACTCATATAGGCACTTTGTTGGATAAAGGTTGGACTATTATAGTTATTAATGAATTAGCCACTGATAAATCG…
	Perissogorgia_vitrea_AR205	???????????????GTGCAGTATTTCAACTTAATGGAGGAGAATTATTATAAGTATGGGTTATCAGTAATACAGCTTATCCAGATTGGTAAGTTCTATGAACTTTGGCATGAGCCTGATGTTCCTAGTATACAACAAGCATACTCTCAAGCTGAGTTATTAGTTGAGTACATACCGACT------------------CACAGACGAAGTAGGCCTTTAGGGGTAACACCTCCTATTGAACAAGTTGCCTCGTTACTTGATATGAGAATAACATCACCCGGTAAAAGATCCTTGCTTCAAATGGGGTTTCCTATTTATTCCCTTACTACTCATATAGGCACTTTGTTGGATAAAGGTTGGACTATTATAGTTATTAATGAATTAGCCACTGATAAATCG…
	Paracalyptrophora_cf_josephinae_AR191	???????????????????????????????????????????????????????????????????????????????????????????????????????????????????????????????????????????????????????????????????????????????????????????????????????????????????????????????????????????????????????????????????????????????????????????????????????????????????????????????????????????????????????????????????????????????????????????????????????????????…
	Tokoprymno_sp_n_PRIM10	???????????????????????????????????????????????????????????????????????????????????????????????????????????????????????????????????????????????????????????????????????????????????????????????????????????????????????????????????????????????????????????????????????????????????????????????????????????????????????????????????????????????????????????????????????????????????????????????????????????????…
	Fannyella_spinosa_AR013	???????????????????????????????????????????????????????????????????????????????????????????????????????????????????????????????????????????????????????????????????????????????????????????????????????????????????????????????????????????????????????????????????????????????????????????????????????????????????????????????????????????????????????????????????????????????????????????????????????????????…
	Thouarella_coronata_SW3809	???????????????????????????????????????????????????????????????????????????????????????????????????????????????????????????????????????????????????????????????????????????????????????????????????????????????????????????????????????????????????????????????????????????????????????????????????????????????????????????????????????????????????????????????????????????????????????????????????????????????…
	Heptaprimnoa_patagonica_USNM36	???????????????????????????????????????????????????????????????????????????????????????????????????????????????????????????????????????????????????????????????????????????????????????????????????????????????????????????????????????????????????????????????????????????????????????????????????????????????????????????????????????????????????????????????????????????????????????????????????????????????…
	Primnoella_divaricata_PRIM15	???????????????????????????????????????????????????????????????????????????????????????????????????????????????????????????????????????????????????????????????????????????????????????????????????????????????????????????????????????????????????????????????????????????????????????????????????????????????????????????????????????????????????????????????????????????????????????????????????????????????…
	Parastenella_ramosa_1148053_prim8redo	ATGAGCCAAGTGCYTATGCAGTATTTCAACTTAATGGAGGAGAATTATTCTAAGTATGGGCTATCAGTAATCCAGCTTATCCAGATTGGTAAGTTCTATGAACTTTGGCATGAGCCTGATGTTCCTAGTATACAACAAGCATACTCTCAAGCTGAGTTATTAGTTGAGTCTATACCAACTCACAGTACC---------CATATACGAAGTAGGTCTTTAGGGGTAACACCTCCTATTGAACAAGTTGCCTCGTTACTTGATATGAGAATAACATCACCCGGTAAAAGATCCTTGCTTCAAATGGGGTTTCCTATTTATTCCCTTACTACTCATATAGGCACCTTGTTGGATAAAGGTTGGACTATTATAGTTATTGATGAATTAGTCACTGGTAAATCG…
	Ophidiogorgia_sp_1159691_prim8redo	ATGAGCCAAGTGCCTATGCAGTATTTCAACTTAATGGAGGAGAATTATTCTAAGTATGGGTTATCAGTAATCCAGCTTATACAGATTGGTAAGTTCTATGAACTTTGGCATGAGCCTGATGTTCCTAGTATACAACAGGCATACTCTCAAGCTGAGTTATTAGTTGAGTCTATACCAACTCAC------------------ATACGAAGTAGGTCTTTAGGGGTAACACCTCCTATTGAACAAGTTGCCTCGTTACTTGATATGAGAATAACATCACCCGGTAAAAGATCCTTGCTTCAAATGGGGTTTCCTATTTATTCCCTTACTGCTCATATAGGCACCTTGTTGGATAAAGGTTGGACTATTATAGTTATTGATGAATTAGCCACTGGTAAATCG…
;
end;
begin mrbayes;
log start file=primnoidvfpubLOG;
outgroup Radicipes_2extra;
charset MutS_pos1 = 1-828\3;
charset MutS_pos2 = 2-828\3;
charset MutS_pos3 = 3-828\3;
charset COI_pos1 = 829-1503\3;
charset COI_pos2 = 830-1503\3;
charset COI_pos3 = 831-1503\3;
charset 28S = 1504-2103;
charset 18S = 2104-2831;
partition primnoidvfpubBICpartfinder = 8: MutS_pos1, MutS_pos2, MutS_pos3, COI_pos1, COI_pos2, COI_pos3, 28S, 18S;
set partition = primnoidvfpubBICpartfinder;
[models chosen by PartitionFinder - BIC]
[Scheme_step_3 = (COI_pos1, MutS_pos1, MutS_pos2) (COI_pos3, MutS_pos3) (COI_pos2) (28S) (18S)]
					[(4			1			2)		(6			3)			5		7	8	]
[Subset | Best Model | Subset Partitions | Subset Sites]
[1 | SYM+I+G | COI_pos1, MutS_pos1, MutS_pos2 | 1-828\3, 2-828\3, 829-1503\3]
[2 | GTR+G | COI_pos3, MutS_pos3 | 3-828\3, 831-1503\3]
[3 | F81+I | COI_pos2 | 830-1503\3]
[4 | K80+G | 28S | 1504-2103]
[5 | SYM+I+G | 18S | 2104-2831]
lset applyto=(4, 1, 2) nst=6 rates=invgamma;
prset applyto=(4, 1, 2) statefreqpr=fixed(equal);
Lset applyto=(6, 3) nst=6 rates=gamma;
Lset applyto=(5) nst=1 rates=propinv;
Lset applyto=(7) nst=2 rates=gamma;
prset applyto=(7) statefreqpr=fixed(equal);
Lset applyto=(8) nst=6 rates=invgamma;
prset applyto=(8) statefreqpr=fixed(equal);
prset applyto=(all) ratepr=variable;
link statefreq=(1,2,4);
link statefreq=(3,6);
unlink statefreq=(5);
unlink statefreq=(7);
unlink statefreq=(8);
link revmat=(1,2,4);
link revmat=(3,6);
unlink revmat=(5);
unlink revmat=(7);
unlink revmat=(8);
link shape=(1,2,4);
link shape=(3,6);
unlink shape=(5);
unlink shape=(7);
unlink shape=(8);
link pinvar=(1,2,4);
link pinvar=(3,6);
unlink pinvar=(5);
unlink pinvar=(7);
unlink pinvar=(8);
link tratio=(1,2,4);
link tratio=(3,6);
unlink tratio=(5);
unlink tratio=(7);
unlink tratio=(8);
mcmc append=no ngen=10000000 samplefreq=1000 printfreq=1000 nchains=4 nruns=2 savebrlens=yes;
sump;
sumt;
end;

## Sheet: Alignment - AIC model
Additional File 2 (Nexus alignments using partitions and models chosen by BIC or AIC):
Title: A Phylogenetic Analysis of the Primnoidae (Anthozoa: Octocorallia: Calcaxonia) with Analyses of Character Evolution and a Key to the Genera and Subgenera
Journal: BMC Evolutionary Biology
Authors: Stephen D. Cairns and Herman H. Wirshing
Affiliation (both authors):
Department of Invertebrate Zoology
National Museum of Natural History
Smithsonian Institution
PO Box 37012, MRC 163, Washington, DC, 20013-7012
Corresponding Authors: Stephen D. Cairns (cairnss@si.edu), Herman H. Wirshing (wirshingh@si.edu)
[Alignments using BIC and AIC models are in separate tabs]
[partitions and models chosen using AIC model]
#NEXUS
begin taxa;
	dimensions ntax=179;
	taxlabels
	Radicipes_2extra
	PlumV_castellviae_USNM1019337
	Calyptrophora_microdentata_1120699_prim3_2005
	Perissogorgia_vitrea_N9882
	Loboprimnoa_exotica_N72423
	Primnoa_notialis_USNMq9
	Primnoa_notialis_USNMq10
	Australogorgia_aldersladei_USNM1116407
	Parastenella_pacifica_N94401
	Candidella_helminthiformis_N64357
	Abyssoprimnoa_gemina_USNM1268847
	Narella_arbuscula_USNM1080452
	Metafannyella_ventilabrum_N73567
	FannyellaF_rossi_N37224
	Callozostron_acanthodes_N78759
	Callozostron_mirabile_N77603
	Callozostron_pinnatum_N82682
	Plumarella_longispina_USNM1117110
	Armadillogorgia_cyathella_USNM77148
	Covexella_magelhaenica_USNM1113007
	Covexella_magelhaenica_USNM1232168
	Plumarella_pourtalesi_79782
	Arntzia_gracilis_USNM1185335
	Primnoella_insularis_USNMq3
	Calyptrophora_inornata_N11159_prim3_2002
	Calyptrophora_wyvillei_1170789_prim3_2011
	Narella_macrocalyx_1149566_prim3_2009
	Pachyprimnoa_asakoae_N88630_prim3_2013
	Aglaeoprimnoa_stefani_81288_prim3_1966
	Onogorgia_nodosa_1184513_prim3_2011
	Plumarella_laxiramosa_1019406_prim3_1985
	Primnoa_pac_Willeyi_1099637_prim3_2006
	Primnoa_pacifica_1130921_prim3_2009
	Calyptrophora_wyvillei_USNM1072130
	FannyellaC_spinosa_N35534
	Pyrogorgia_lemnos_78654_prim3_1971
	Metafannyella_polita_N99702
	Paranarella_watlingi_1096721_prim3_2004
	Primnia_reseadaeformis_1024423_prim3_2000
	Primnoa_notialis_spines_N11292_prim3_2000
	Primnoa_notialis_spines_N11301_prim3_1999
	Primnoa_wingi_USNM1115520
	Primnoella_sp_N77617
	Callogorgia_gilberti_N76752
	Callogorgia_sp_USNMq1
	FannyellaS_abies_N60495
	Metafannyella_eos_N42561
	Narella_hypsocalyx_USNM1180223_ex2
	Onogorgia_nodosa_USNM82940
	Paracalypt_hawaiiensis_N66298
	Plumarella_D_aleutiana_1134746_prim3_1997
	PlumFaxiella_delicatula_N72100
	Digitogorgia_kuekenthali_O19
	Ophidiogorgia_cf_kuekenthali_AR131
	Ophidiogorgia_cf_kuekenthali_AR133
	Ophidiogorgia_cf_kuekenthali_AR166
	Ophidiogorgia_kuekenthali_AR099
	Ophidiogorgia_cf_kuekenthali_AR170
	Fannyella_rossii_AR019
	Fannyella_rossii_AR048
	Fannyella_rossii_AR095
	Fannyella_rossii_AR102
	Fannyella_rossii_AR167
	Primnoeides_sertularoides_SW3149
	Primnoeides_sertularoides_SW3165
	Primnoeides_sertularoides_SW3174
	Primnoeides_sertularoides_SW3181
	Primnoeides_sertularoides_SW3202
	Primnoeides_sertularoides_SW3291
	Primnoeides_sp_n_A_SW3297
	Primnoeides_sp_n_A_SW3564
	Primnoella_chilensis_H39
	Primnoella_chilensis_T124
	Fannyella_spinosa_AR085
	Fannyella_spinosa_AR123
	Fannyella_spinosa_AR173
	Onogorgia_nodosa_AE010
	Onogorgia_nodosa_N28
	Onogorgia_nodosa_N30
	Onogorgia_nodosa_N29
	Ainigmaptilon_cf_edisto_N01
	Ainigmaptilon_edisto_AR105
	Armadillogorgia_sp_FD11
	Armadillogorgia_sp_FD67
	Convexella_magelhaenica_FA78
	Dasystenella_acanthina_AR054
	Dasystenella_acanthina_PRIM05
	Dasystenella_acanthina_N33
	Dasystenella_austasensis_AE021
	Dasystenella_acanthina_C6
	Callozostron_acanthodes_AR185
	Mirostenella_articulata_AC35
	Mirostenella_articulata_AE002
	Mirostenella_articulata_AE093
	Mirostenella_articulata_AE112
	Tokoprymno_sp_n_PRIM09
	Plumarella_cf_delicatissima_N05
	Plumarella_delicatissima_O24
	Mirostenella_sp_n_AP12
	Thouarella_cf_laxa_AR232
	Thouarella_laxa_AR194
	Thouarella_laxa_AR200
	Callogorgia_sp_AR119
	Callogorgia_sp_AR223
	Callogorgia_sp_AR201
	Fanellia_cf_tuberculata_granulosa_AR220
	Fanellia_euthyeia_AR213
	Fanellia_medialis_AR210
	Fanellia_korema_AR204
	Fanellia_korema_AR226
	Metafannyella_kuekenthali_D3
	Metafannyella_kuekenthali_I08
	Metafannyella_kuekenthali_R23
	Narella_cf_mosaica_AR121
	Narella_sp_n_B_SW3719
	Narella_sp_n_C_SW3807
	Parastenella_cf_ramosa_SW0208
	Parastenella_spinosa_G60
	Parastenella_spinosa_T147
	Narella_sp_n_A_SW3746
	Narella_clavata_AR236
	Narella_sp_n_A_SW3824
	Primnoa_sp_n_A_SW0960
	Primnoa_sp_n_A_SW3518
	Perissogorgia_monile_AR244
	Primnoella_cf_delicatissima_PRIM01
	Primnoella_cf_delicatissima_PRIM02
	Convexella_cf_magelhaenica_O22
	Plumarella_undulata_O28
	Plumarella_undulata_B48
	Plumarella_undulata_S093
	Plumarella_undulata_Z046
	Plumarella_diadema_AE068
	Plumarella_diadema_S060
	Plumarella_diadema_Z051
	Plumarella_diadema_B34
	Thouarella_antarctica_AR018
	Thouarella_chilensis_N09
	Thouarella_variabilis_AR027
	Thouarella_cf_variabilis_A06
	Thouarella_sp_n_A_AC28
	Thouarella_variabilis_F6
	Thouarella_pendulina_AR135
	Thouarella_cf_brucei_T125
	Thouarella_variabilis_AR096
	Thouarella_variabilis_AR134
	Thouarella_variabilis_AR169
	Thouarella_variabilis_AE059
	Thouarella_antarctica_AE064
	Thouarella_chilensis_AE026
	Thouarella_chilensis_R54
	Thouarella_antarctica_S170
	Thouarella_crenelata_AE057
	Thouarella_crenelata_S125
	Thouarella_crenelata_W54
	Thouarella_crenelata_AR091
	Thouarella_cf_antarctica_AR175
	Thouarella_viridis_AC23
	Thouarella_viridis_AE019
	Thouarella_viridis_H13
	Arntzia_gracilis_AR002
	Arntzia_gracilis_AR058
	Convexella_sp_FP65
	Primnoella_antarctica_N25
	Primnoella_antarctica_N26
	Primnoella_scotiae_B32
	Primnoella_scotiae_I25
	Primnoella_scotiae_L25
	Primnoella_antarctica_AE056
	Perissogorgia_vitrea_AR202
	Perissogorgia_vitrea_AR205
	Paracalyptrophora_cf_josephinae_AR191
	Tokoprymno_sp_n_PRIM10
	Fannyella_spinosa_AR013
	Thouarella_coronata_SW3809
	Heptaprimnoa_patagonica_USNM36
	Primnoella_divaricata_PRIM15
	Parastenella_ramosa_1148053_prim8redo
	Ophidiogorgia_sp_1159691_prim8redo
;
end;
begin characters;	dimensions nchar=2831;
	format datatype=dna missing=? gap=-;
	matrix
	Radicipes_2extra	ATGAGCCAAGTACCTATGCAGTATTTTAACTTAATGGAGGAGAATTATTCTAAGTATGGGCTATCAGTAATCCAGCTTATCCAGATTGGTAAGTTCTATGAACTTTGGCATGAGCCCGATGTTCCTAGTATACAACAAACATACTCTCAAGCTGAGTTATTAGTTGAGTCG---------------------------TCCATACGAAGTAGGTCTTTAGGGGTAACACCTCCCATTGAACAAGTTGCCTCGTTACTTGATATGAGAATAATATCACCCGGTAAAAGATCCTTGCTTCAAATGGGGTTTCCTATTTATTCCCTTACTACTTATCTAAGCACCTTGTTGGATAAAGGTTGGACTATTATAGTTATTGATGAATTAGCCACTGGTAAGTCG…
	PlumV_castellviae_USNM1019337	ATGAGCCAAGTGCCTATGCAGTATTTCAACTTAATGGAGGAGAATTATTCTAAGTATGGGTTATCAGTAATCCAGCTTATCCAGATTGGTAAGTTCTATGAACTTTGGCATGAGCCTGATGTTCCTAGTATACAACAGGCATACTCTCAAGCTGAGTTATTAGTTGAGTCTATACCAACTCAC---------------CACATACGAAGTAGGTCTTTGGGGGTAACACCTCCTATTGAACAAGTTGCCTCGTTACTTGATATGAGAATAACATCACCCGGTAAAAGATCCTTGCTTCAAATGGGGTTTCCTATTTATTCCCTTACTGCCCATATAGGCACCTTGTTGGATAAAGGTTGGACTATTATAGTTATTGATGAATTAGCCACTGGTAAATCG…
	Calyptrophora_microdentata_1120699_prim3_2005	ATGAGCAAAGTGCCTGTGCAGTATTTCAACTTAATGGAGGAGAATTATTCTAAGTATGGGTTATCAGTAATCCAGCTTATCCAGATTGGTAATTTCTATGAACTTTGGCATGAGCCTGATGTTCCTAGTATACAACAAGCATACTCTCAAGCTGAGTTATTAGTTGAGTATATCCCAACTCACAGTCCC---------CATATACGAAGTAGGTCTTTAGGGGTAACACCTCCTATTGAACAAGTTGCCTCGTTACTTGATATGAGAATAACATCACCCGGTAAAAGATCCTTGCTTCAAATGGGGTTTCCGATTTATTCCCTTACTACTCATATAGGCACCTTGTTGGATAAAGGTTGGACTATTGTAGTTATTGATGAATTAGCTACTGGTAAATCG…
	Perissogorgia_vitrea_N9882	ATGAGCCAAGTGCCTGTGCAGTATTTCAACTTAATGGAGGAGAATTATTATAAGTATGGGTTATCAGTAATACAGTTTATCCAGATTGGTAAGTTCTATGAACTTTGGCATGAGCCTGATGTTCCTAGTATACAACAAGCATACTCTCAAGCTGAGTTATTAGTTGAGTCTAGACCAACT------------------CACATACGAAGTAGGCCTTTAGGGGTAACACCTCCTATTGAACAAGTTGCCTCGTTACTTGATATGAGAATAACATCACCCGGTAAAAGATCCTTGCTTCAAATGGGGTTTCCTATTTATTCCCTTACTACTCATCTAGGCACTTTGTTGGATAAAGGTTGGACTATTATAGTTATTAATGAATTAGCCACTGATAAATCG…
	Loboprimnoa_exotica_N72423	ATGAGCCAAGTGCCTATGCAGTATTTCAACTTAATGGAGGAGAATTATTCTAAGTATGGGGTATCAGTAATCCAGCTTATCCAGATTGGTAAGTTCTATGAACTTTGGCATGAGCCTGATGTTCCTAGTATACAACAAGCATACTCTCAAGCTGAGTTATTAGTTGAGTCTATACCAACTCACAGTACC---------CATATACGAAGTAGGTCTTTAGGGGTAACACCTCCTATTGAACAAGTTGCCTCGTTACTTGATATGAGAATAACATCACCCGGTAAAAGATCCTTGCTTCAAATGGGGTTTCCTATTTATTCCCTTACKACTCATATAGGCACCTTGTTGGATAAAGGTTGGACTATTATAGTTATTGATGAATTAGTCACTGGTAAATCG…
	Primnoa_notialis_USNMq9	ATGAGCCAAGTGCCTATGCAGTATTTCAACTTAATGGAGGAGAATTATTCTAAGTATGGGGTATCAGTAATCCAGCTTATCCAGATTGGTAAGTTCTATGAACTTTGGCATGAGCCTGATGTTACTAGTATACAACAAGCATACTCTCAAGCTGAGTTATTAGTTGAGTCTATACCAACTCACAGTACC---------CATATACGAAGTAGGTCTTTAGGGGTAACACCTCCTATTGAACAAGTTGCCTCGTTACTTGATATGAGAATAACATCACCCGGTAAAAGATCCTTGCTTCAAATGGGGTTTCCTATTTATTCCCTTACGACTCATATAGGCACCTTGTTGGATAAAGGTTGGACTATTATAGTTATTGATGAATTAGTCACTAGTAAATCG…
	Primnoa_notialis_USNMq10	ATGAGCCAAGTGCCTATGCAGTATTTCAACTTAATGGAGGAGAATTATTCTAAGTATGGGGTATCAGTAATCCAGCTTATCCAGATTGGTAAGTTCTATGAACTTTGGCATGAGCCTGATGTTACTAGTATACAACAAGCATACTCTCAAGCTGAGTTATTAGTTGAGTCTATACCAACTCACAGTACC---------CATATACGAAGTAGGTCTTTAGGGGTAACACCTCCTATTGAACAAGTTGCCTCGTTACTTGATATGAGAATAACATCACCCGGTAAAAGATCCTTGCTTCAAATGGGGTTTCCTATTTATTCCCTTACGACTCATATAGGCACCTTGTTGGATAAAGGTTGGACTATTATAGTTATTGATGAATTAGTCACTAGTAAATCG…
	Australogorgia_aldersladei_USNM1116407	ATGAGCCAAGTGCCTATGCAGTATTTCAACTTAATGGAGGAGAATTATTCTAAGTATGGGGTATCAGTAATCCAGCTTATCCAGATTGGTAAGTTCTATGAACTTTGGCATGAGCCTGATGTTACTAGTATACAACAAGCATACTCTCAAGCTGAGTTATTAGTTGAGTCTATACCAACTCACAGTACC---------CATATACGAAGTAGGTCTTTAGGGGTAACACCTCCTATTGAACAAGTTGCCTCGTTACTTGATATGAGAATAACATCACCCGGTAAAAGATCCTTGCTTCAAATGGGGTTTCCTATTTATTCCCTTACGACTCATATAGGCACCTTGTTGGATAAAGGTTGGACTATTATAGTTATTGATGAATTAGTCACTAGTAAATCG…
	Parastenella_pacifica_N94401	ATGAGCCAAGTGCCTATGCAGTATTTCAACTTAATGGAGGAGAATTATTCTAAGTATGGGCTATCAGTAATCCAGCTTATCCAGATTGGTAAGTTCTATGAACTTTGGCATGAGCCTGATGTTCCTAGTATACAACAAGCATACTCTCAAGCTGAGTTATTAGTTGAGTCTATACCAACTCACAGTACCCAG---------ATACGAAGTAGGTCTTTAGGGGTAACACCTCCTATTGAACAAGTTGCCTCGTTACTTGATATGAGAATAACATCACCCGGTAAAAGATCCTTGCTTCAAATGGGGTTTCCTATTTATTCCCTTACTACTCATATAGGCACCTTGTTGGATAAAGGTTGGACTATTATAGTTATTGATGAATTAGTCACTGGTAAATCG…
	Candidella_helminthiformis_N64357	ATGAGCCAAGTGCCTGTGCAGTATTTCAACTTAATGGAGGAGAATTATTCTAAGTATGGGTTATCAGTAATCCAGCTTATCCAGATTGGTAAGTTCTATGAACTTTGGCATGAGCCTGATGTTCCTAGTATACAACAAGCATACTCTCAAGCTGAGTTATTAGTTGAGTCTATACCAACTCACAGTACC---------CATATACGAAGTAGGTCTTTAGGGGTAACACCTCCTATTGAACAAGTTGCCTCGTTACTTGATATGAGAATAACATCACCCGGTAAAAGATCCTTGCTTCAAATGGGGTTTCCTATTTATTCCCTTACTACTCATATAGGCACCTTGTTGGATAAAGGTTGGACTATTATAGTTATTGATGAATTAGTCACTGGTAAATCG…
	Abyssoprimnoa_gemina_USNM1268847	ATGAGCCTAGTGCCTATGCAGTATTTCAACTTAATGGAGGAGAATTATTCTAAGTATGGGTTATCAGTAATCCAGCTTATCCAGATTGGTAAGTTCTATGAACTTTGGCATGAGCCTGATGTTCCTAGTATACAACAAGCATACTCTCAAGCTGAGTTATTAGTTGAGTCTATACCAACTCATAGTACC---------CATATACGAAGTAGGTCTTTAGGGGTAACACCTCCTATTGAACAAGTTGCCTCGTTACTTGATATGAGAATAACATCACCCGGTAAAAGATCCTTGCTTCAAATGGGGTTTCCTATTTATTCCCTTACTACTCATCTAGGCACCTTGTTGGATAAAGGTTGGACTATTATAGTTATTGATGAATTAGTCACTGGTAAATCT…
	Narella_arbuscula_USNM1080452	ATGAGCCAAGTGCCTATGCAGTATTTCAACTTAATGGAGGAGAATTATTCTAAGTATGGGTTATCAGTAATCCAGCTTATCCAGATTGGTAAGTTCTATGAACTTTGGCATGAGCCTGATGTTCCTAGTATACAACAAGCATACTCTCAAGCTGAGTTATTAGTTGAGTCTATACCAACTCACAGTACC---------CATATACGAAGTAGGTCTTTAGGGGTAACACCTCCTATTGAACAAGTTGCCTCGTTACTTGATATGAGAATAACATCCCCCGGTAAAAGATCCTTGCTTCAAATGGGGTTTCCTATTTATTCCCTTACTACTCATCTAGGCACCTTGTTGGATAAAGGTTGGACTATTATAGTTATTGATGAATTAGTCACTGGTAAATCG…
	Metafannyella_ventilabrum_N73567	ATGAGCCAAGTGCCTATGCAGTATTTCAACTTAATGGAGGAGAATTATTCTAAGTATGGGTTATCAGTAATCCAGCTTATCCAGATTGGTAAGTTCTATGAGCTTTGGCATGAGCCTGATGTTTTTAGTATACAACAGGCATACTCTCAAGCTGAGTTATTAGTTGAGTTGATACCAACTCCCAGTTCC---------CACATACGAAGTAAGTCTTTAGGGGTAACACCTCCTATTGAACAAGTTGCCTCGTTACTTGATATGAGAATAACATCACCCGGTAAAAGATCCCTGCTTCAAATGGGGTTTCCTATTTATTCCCTTACTGCTCATCTAGGCACCTTGTTGGATAAAGGTTGGACTATTATAGTTATTGATGAATTAGCCACTGGTAAATCG…
	FannyellaF_rossi_N37224	ATGAGCCAAGTGCCTATGCAGTATTTCAACTTAATGGAGGAGAATTATTCTAAGTATGGGTTATCAGTAATCCAGCTTATCCAGATTGGTAAGTTCTATGAACTTTGGCATGAGCCTGATGGCCCTAGTATCCAACAGGCATACTCTAAAGCTGAGTTATTAGTTGAGTCTATACCAACTCACAGTTCCCAGTTCCCACACATACGAAGCAGGTCTTTAGGGGTAACACCTCCTATTGAACAAGTTGCCTCGTTACTTGATATGAGAATAACATCGCCCGGTAAAAGATCCTTGCTTCAAATGGGGTTTCCTATTTATTCCCTTACTGCTCATCTAGGCACCTTGTTGGATAAGGGTTGGACTATTATAGTTATTGATGAATTAGCCACTGGTAAATCG…
	Callozostron_acanthodes_N78759	ATGAGCCAAGTGCCTATGCAGTATTTCAACTTAATGGAGGAGAATTATTCTAAGTATGGGTTATCAGTAATCCAGCTTATACAGATTGGTAAGTTCTATGAACTTTGGCATGAGCCTGATGTTTCTAGTATACAACAGGCATACTCTCAAGCTGAGTTATTAGTTGAGTCTATACCAACTCACAGTTCC---------CACATACGAAGTAGGTTTTTAGGGGTAACACCTCCTATTGAACAAGTTGCCTCGTTACTTGATATGAGAATAACATCACCCGGTAAAAGATCCTTGCTTCAAATGGGGTTTCCTATTTATTCCCTTAATGCCCATATCGGCACCTTGTTGGATAAAGGTTGGACTATTATAGTTATTGATGAATTAGCCACTGATAAATCG…
	Callozostron_mirabile_N77603	ATGAGCCAAGTGCCTATGCAGTATTTCAACTTAATGGAGGAGAATTATTCTAAGTATGGGTTATCAGTAATCCAGCTTATACAGATTGGTAAGTTCTATGAACTTTGGCATGAGCCTGATGTTCCTAGTATACAACAGGCATACTCTCAAGCTGAGTTATTAGTTGAGTCTATACCAACTCACAGTTCC---------CACATACGAAGTAGGTCTTTAGGGGTAACACCTCCTATTGAACAAGTTGCCTCGTTACTTGATATGAGAATAACATCGCCCGGTAAAAGATCCTTGCTTCAAATGGGGTTTCCTATTTATTCCCTTAATGCTCATATAGGCACCTTGTTGGATAAAGGTTGGACTATTATAGTTATTGATGAATTAGCCACTGATAAATCG…
	Callozostron_pinnatum_N82682	ATGAGCCAAGTGCCTATGCAGTATTTCAACTTAATGGAGGAGAATTATTCTAAGTATGGGTTATCAGTAATCCAGCTTATCCAGATTGGTAAGTTCTATGAACTTTGGCATGAGCCTGATGTTCCTAGTCTCCAACAGGCATACTCTCAAGCTGAGTTATTAGTTGAGTCTATACCAACTCACAGTTCC---------CACATACGAAGTAGGTCTTTAGGGGTAACACCTCCTATTGAACAAGTTGCCTCGTTACTTGATATGAGAATAACATCACCCGGTAAAAGATCCTTGCTTCAAATGGGGTTTCCTATTTATTCCCTTAATGCTCATATAGGCACCTTGTTGGATAAAGGTTGGACTATTATAGTTATTGATGAATTAGCCACTGATAAATCG…
	Plumarella_longispina_USNM1117110	ATGAGCCAAGTGCCTATGCAGTATTTCAACTTAATGGAGGAGAATTATTCTAAGTATGGGTTATCAGTAATCCAGCTTATCCAGATTGGTAAGTTCTATGAACTTTGGCATGAGCCTGATGTTCCTAGTATACAACAGGCATACTCTCAAGCTGAGTTATTAGTTGAGTCTATACCAACTCACAGTTCC---------CACATACGAAGTAGGTCTTTAGGGGTAACACCTTCTATTGAACAAGTTGCCTCGTTACTTGATATGAGAATAATATCCCCCGGTAAAAGATCCTTGCTTCAAATGGGGTTTCCTATTTATTCCCTTAATGCTCATATAGGCACCTTGTTGGATAAAGGTTGGACTATTATAGTTATTGATGAATTAGCCACTGATAAATCG…
	Armadillogorgia_cyathella_USNM77148	ATGAGCCAAGTGCCTATGCAGTATTTCAACTTAATGGAGGAGAATTATTCTAAGTATGGGTTATCAGTAATCCAGCTTATCCAGATTGGTAAGTTCTATGAACTTTGGCATGAGCCTGATGTTCCTAGTATACAACAGGCATACTCTCAAGCTGAGTTATTAGTTGAGTCTATACCAACTCAC---------------CACATACGAAGTAGGTCTTTGGGGGTAACACCTCCTATTGAACAAGTTGCCTCGTTACTTGATATGAGAATAACATCACCCGGTAAAAGATCCTTGCTTCAAATGGGGTTTCCTATTTATTCCCTTACTGCCCATATAGGCACCTTGTTGGATAAAGGTTGGACTATTATAGTTATTGATGAATTAGCCACTGGTAAATCG…
	Covexella_magelhaenica_USNM1113007	ATGAGCCAAGTGCCTATGCAGTATTTCAACTTAATGGAGGAGAATTATTCTAAGTATGGGTTATCAGTAATCCAGCTTATCCAGATTGGTAAGTTCTATGAACTTTGGCATGAGCCTGATGTTCCTAGTATACAACAGGCATACTCTCAAGCTGAGTTATTAGTTGAGTCTATACCAACTCAC---------------CACATACGAAGTAGGTCTTTGGGGGTAACACCTCCTATTGAACAAGTTGCCTCGTTACTTGATATGAGAATAACATCACCCGGTAAAAGATCCTTGCTTCAAATGGGGTTTCCTATTTATTCCCTTACTGCCCATATAGGCACCTTGTTGGATAAAGGTTGGACTATTATAGTTATTGATGAATTAGCCACTGGTAAATCG…
	Covexella_magelhaenica_USNM1232168	ATGAGCCAAGTGCCTATGCAGTATTTCAACTTAATGGAGGAGAATTATTCTAAGTATGGGTTATCAGTAATCCAGCTTATCCAGATTGGTAAGTTCTATGAACTTTGGCATGAGCCTGATGTTCCTAGTATACAACAGGCATACTCTCAAGCTGAGTTATTAGTTGAGTCTATACCAACTCAC---------------CACATACGAAGTAGGTCTTTGGGGGTAACACCTCCTATTGAACAAGTTGCCTCGTTACTTGATATGAGAATAACATCACCCGGTAAAAGATCCTTGCTTCAAATGGGGTTTCCTATTTATTCCCTTACTGCCCATATAGGCACCTTGTTGGATAAAGGTTGGACTATTATAGTTATTGATGAATTAGCCACTGGTAAATCG…
	Plumarella_pourtalesi_79782	ATGAGCCAAGTGCCTATGCAGTATTTCAACTTAATGGAGGAGAATTATTCTAAGTATGGGTTATCAGTAATCCAGCTTATCCAGATTGGTAAGTTCTATGAACTTTGGCATGAGCCTGATGTTCCTAGTATACAACAGGCATACTCTCAAGCTGAGTTATTAGTTGAGTCTATACCAACTCAC---------------CACATACGAAGTAGGTCTTTGGGGGTAACACCTCCTATTGAACAAGTTGCCTCGTTACTTGATATGAGAATAACATCACCCGGTAAAAGATCCTTGCTTCAAATGGGGTTTCCTATTTATTCCCTTACTGCCCATATAGGCACCTTGTTGGATAAAGGTTGGACTATTATAGTTATTGATGAATTAGCCACTGGTAAATCG…
	Arntzia_gracilis_USNM1185335	ATGAGCCAAGTGCCTATGCAGTATTTCAACTTAATGGAGGAGAATTATTCTAAGTATGGGTTATCCGTAATCCAGCTTATACAGATTGGTAAGTTCTATGAACTTTGGCATGAGCCT---GTTCCTAGTATACAACAGGCATACTCTCAAGCTGAGTTATTAGCTGAGTCTATACCAACT------------------CACATACGAAGTAGGTCTTTAGGGATAACACCTCCTATTGAACAAGTTGCCTCGTTACTTGATATGAGAATAACATCACCCGGTAAAAGATCCTTGCTTCAAATGGGGTTTCCTATTTATTCCCTTACTGCTCATATAGGCACCTTGTTGGATAAAGGTTGGACTATTATAGTTATTGATGAATTAGCCACTGATAAATCG…
	Primnoella_insularis_USNMq3	ATGAGCCAAGTGCCTATGCAGTATTTCAACTTAATGGAGGAGAATTATTCTAAGTATGGGTTATCAGTAATCCAGCTTATACAGATTGGTAAGTTCTATGAACTTTGGCATGAGCCTGATGTTCCTAGTATCCAACAGGCATACTCTCAAGCTGAGTTATTAGTTGAGTCTATACCAACTCACAGTTCC---------CACATACGAAGTAGGTCTTTAGGGGTAACCCCCCCTATTGAACAAGTTGCCTCGTTACTTGATATGAGAATAACATCACCCGGTAAAAGATCCTTGCTTCAAATGGGGTTTCCTATTTATTCCCTTACTGCTCATATAGGCACCTTGTTGGATAAAGGTTGGACTATTATAGTTATTGATGAATTAGCCACTGGTAAATCG…
	Calyptrophora_inornata_N11159_prim3_2002	ATGAGCAAAGTGCCTGTGCAGTATTTCAACTTAATGGAGGAGAATTATTCTAAGTATGGGTTATCAGTAATCCAGCTTATCCAGATTGGTAAGTTCTATGAACTTTGGCATGAGCCTGATGTTCCTAGTATACAACAAGCATACTCTCAAGCTGAGTTATTAGTTGAGTATATACCAACTCACAGTCCC---------CATATACGAAGTAGGTCTTTAGGGGTAACACCTCCTATTGAACAAGTTGCCTCGTTACTTGATATGAGAATAACATCCCCCGGTAAAAGATCCTTGCTTCAAATGGGGTTTCCGATTTATTCCCTTACTACTCATATAGGCACCTTGTTGGATAAAGGTTGGACTATTATAGTTATTGATGAATTAGCTACTGGTAAATCG…
	Calyptrophora_wyvillei_1170789_prim3_2011	ATGAGCAAAGTGCCTGTGCAGTATTTCAACTTAATGGAGGAGAATTATTCTAAGTATGGGTTATCAGTAATCCAGCTTATCCAGATTGGTAAGTTCTATGAACTTTGGCATGAGCCTGATGTTCCTAGTATACAACAAGCATACTCTCAAGCTGAGTTATTAGTTGAGTATATACCAACTCACAGTCCC---------CATATACGAAGTAGGTCTTTAGGGGTAACACCTCCTATTGAACAAGTTGCCTCGTTACTTGATATGAGAATAACATCACCCGGTAAAAGATCCTTGCTTCAAATGGGGTTTCCGATTTATTCCCTTACTACTCATATAGGCACCTTGTTGGATAAAGGTTGGACTATTATAGTTATTGATGAATTAGCTACTGGTAAATCG…
	Narella_macrocalyx_1149566_prim3_2009	ATGAGCCAAGTGCCTATGCAGTATTTCAACTTAATGGAGGAGAATTATTCTAAGTATGGGTTATCAGTAATCCAGCTTATCCAGATTGGTAAGTTCTATGAACTTTGGCATGAGCCTGATGTTCCTAGTATACAACAAGCATACTCTCAAGCTGAGTTATTAGTTGAGTCTATACCAACTCACAGTACC---------CATATACGAAGTAGGTCTTTAGGGGTAACACCTCCTATTGAACAAGTTGCCTCGTTACTTGATATGAGAATAACATCCCCCGGTAAAAGATCCTTGCTTCAAATGGGGTTTCCTATTTATTCCCTTACTACTCATATAGGCACCTTGTTGGATAAAGGTTGGACTATTATAGTTATTGATGAATTAGTCACTGGTAAATCG…
	Pachyprimnoa_asakoae_N88630_prim3_2013	ATGAGCCAAGTGCCTATGCAGTATTTCAACTTAATGGAGGAGAATTATTCTAAGTATGGGTTATCAGTAATCCAGCTTATCCAGATTGGTAAGTTTTATGAACTTTGGCATGAGCCTGATGTTCCTAGTATACAACAAGCATACTCTCAAGCTGAGTTATTAGTTGAGTCTATACCAACTCAC------------------ATACGAAGGAGGTCTTTAGGGGTAACACCTCCTATTGAACAAGTTGCCTCGTTACTTGATATGAGAATAACATCACCCGGTAAAAGATCCTTGCTTCAAATGGGGTTTCCTATTTATTCCCTTACTACTCATATAGGCCCCTTGTTGGATAAAGGTTGGACTATTATAGTTATTAATGAATTAGCCACTGGTAAATCG…
	Aglaeoprimnoa_stefani_81288_prim3_1966	ATGAGCAAAGTGCCTGTGCAGTATTTCAACTTAATGGAGGAGAATTATTCTAAGTATGGGTTATCAGTAATCCAGCTTATCCAGATTGGTAAGTTCTATGAACTTTGGCATGAGCCTGATGTTCCTAGTATACAACAAGCATACTCTCAAGCTGAGTTATTAGTTGAGTATATACCAACTCACAGTCCC---------CATATACGAAGTAGGTCTTTAGGGGTAACACCTCCTATTGAACAAGTTGCCTCGTTACTTGATATGAGAATAACATCACCCGGTAAAAGATCCTTGCTTCAAATGGGGTTTCCGATTTATTCCCTTACTACTCATATAGGCACCTTGTTGGATAAAGGTTGGACTATTATAGTTATTGATGAATTAGCTACTGGTAAATCG…
	Onogorgia_nodosa_1184513_prim3_2011	ATGAGCCAAGTGCCTATGCAGTATTTCAACTTAATGGAGGAGAATTATTCTAAGTATGGGTTATCAGTAATCCAGCTTATCCAGATTGGTAAGTTCTATGAACTTTGGCATGAGCCTGATGTTCCTAGTATACAACAGGCATACTCTCAAGCTGAGTTATTAGTTGAGTCTATACCAACTCACAGTTCCCAGTTCCCACACATA------AGGTCTTTAGGGGTAACACCTCCTATTGAACAAGTTGCCTCGTTACTTGATATGAGAATAACATCACCCGGTAAAAGATCCTTGCTTCAAATGGGGTTTCCTATTTATTCCCTTACTGCTCATATAGGCACCTTGTTGTATAAGGGTTGGACTATTATAGTTATTGATGAATTAGCCACTGGTAAATCG…
	Plumarella_laxiramosa_1019406_prim3_1985	ATGAGCCAAGTGCCTATGCAGTATTTCAACTTAATGGAGGAGAATTATTCTAAGTATGGGTTATCAGTAATCCAGCTTATCCAGATTGGTAAGTTCTATGAACTTTGGCATGAGCCGGATGTTCCTAGTATACAACAGGCATACTCTCAAGCTGAGTTATTAGTTGAGTCTATACCAACTCACAGTTCC---------CACATACGAAGTAGGTCTTTAGGGGTAACACCTTCTATTGAACAAGTTGCCTCGTTACTTGATATGAGAATAATATCACCCGGTAAAAGATCCTTGCTTCAAATGGGGTTTCCTATTTATTCCCTTAATGCTCATATAGGCACCTTGTTGGATAAAGGTTGGACTATTATAGTTATTGATGAATTAACCACTGATAAATCG…
	Primnoa_pac_Willeyi_1099637_prim3_2006	ATGAGCCAAGTGCCTATGCAGTATTTCAACTTAATGGAGGAGAATTATTCTAAGTATGGGGTATCAGTAATCCAGCTTATACAGATTGGTAAGTTCTATGAACTTTGGCATGAGCCTGATGTTACTAGTATACAACAAGCATACTCTCAAGCTGAGTTATTAGTTGAGTCTATACCAACTCACAGTACC---------CATATACGAAGTAGGTCTTTAGGGGTAACACCTCCTATTGAACAAGTTGCCTCGTTACTTGATATGAGAATAACATCACCCGGTAAAAGATCCTTGCTTCAAATGGGGTTTCCTATTTATTCCCTTACGACTCATATAGGCACCTTGTTGGATAAAGGTTGGACTATTATAGTTATTGATGAATTAGTCACTAGTAAATCG…
	Primnoa_pacifica_1130921_prim3_2009	ATGAGCCAAGTGCCTATGCAGTATTTCAACTTAATGGAGGAGAATTATTCTAAGTATGGGGTATCAGTAATCCAGCTTATCCAGATTGGTAAGTTCTATGAACTTTGGCATGAGCCTGATGTTACTAGTATACAACAAGCATACTCTCAAGCTGAGTTATTAGTTGAGTCTATACCAACTCACAGTACC---------CATATACGAAGTAGGTCTTTAGGGGTAACACCTCCTATTGAACAAGTTGCCTCGTTACTTGATATGAGAATAACATCACCCGGTAAAAGATCCTTGCTTCAAATGGGGTTTCCTATTTATTCCCTTACGACTCATATAGGCACCTTGTTGGATAAAGGTTGGACTATTATAGTTATTGATGAATTAGTCACTAGTAAATCG…
	Calyptrophora_wyvillei_USNM1072130	???????????????????????????????????????????????????????????????????????????????????????????????????????????????????????????????????????????????????????????????????????????????????????????????????????????????????????????????????????????????????????????????????????????????????????????????????????????????????????????????????????????????????????????????????????????????????????????????????????????????…
	FannyellaC_spinosa_N35534	???????????????????????????????????????????????????????????????????????????????????????????????????????????????????????????????????????????????????????????????????????????????????????????????????????????????????????????????????????????????????????????????????????????????????????????????????????????????????????????????????????????????????????????????????????????????????????????????????????????????…
	Pyrogorgia_lemnos_78654_prim3_1971	???????????????????????????????????????????????????????????????????????????????????????????????????????????????????????????????????????????????????????????????????????????????????????????????????????????????????????????????????????????????????????????????????????????????????????????????????????????????????????????????????????????????????????????????????????????????????????????????????????????????…
	Metafannyella_polita_N99702	???????????????????????????????????????????????????????????????????????????????????????????????????????????????????????????????????????????????????????????????????????????????????????????????????????????????????????????????????????????????????????????????????????????????????????????????????????????????????????????????????????????????????????????????????????????????????????????????????????????????…
	Paranarella_watlingi_1096721_prim3_2004	???????????????????????????????????????????????????????????????????????????????????????????????????????????????????????????????????????????????????????????????????????????????????????????????????????????????????????????????????????????????????????????????????????????????????????????????????????????????????????????????????????????????????????????????????????????????????????????????????????????????…
	Primnia_reseadaeformis_1024423_prim3_2000	ATGAGCCAAGTGCCTATGCAGTATTTCAACTTAATGGAGGAGAATTATTCTAAGTATGGGGTATCAGTAATCCAGCTTATCCAGATTGGTAAGTTCTATGAACTTTGGCATGAGCCTGATGTTACTAGTATACAACAAGCATACTCTCAAGCTGAGTTATTAGTTGAGTCTATACCAACTCACAGTACCCAT---------ATACGAAGTAGGTCTTTAGGGGTAACACCTCCTATTGAACAAGTTGCCTCGTTACTTGATATGAGAATAACATCACCCGGTAAAAGATCCTTGCTTCAAATGGGGTTTCCTATTTATTCCCTTACGACTCATATAGGCACCTTGTTGGATAAAGGTTGGACTATTATAGTTATTGATGAATTAGTCACTAGTAAATCG…
	Primnoa_notialis_spines_N11292_prim3_2000	ATGAGCCAAGTGCCTATGCAGTATTTCAACTTAATGGAGGAGAATTATTCTAAGTATGGGGTATCAGTAATCCAGCTTATCCAGATTGGTAAGTTCTATGAACTTTGGCATGAGCCTGATGTTACTAGTATACAACAAGCATACTCTCAAGCTGAGTTATTAGTTGAGTCTATACCAACTCACAGTACCCAT---------ATACGAAGTAGGTCTTTAGGGGTAACACCTCCTATTGAACAAGTTGCCTCGTTACTTGATATGAGAATAACATCACCCGGTAAAAGATCCTTGCTTCAAATGGGGTTTCCTATTTATTCCCTTACGACTCATATAGGCACCTTGTTGGATAAAGGTTGGACTATTATAGTTATTGATGAATTAGTCACTAGTAAATCG…
	Primnoa_notialis_spines_N11301_prim3_1999	ATGAGCCAAGTGCCTATGCAGTATTTCAACTTAATGGAGGAGAATTATTCTAAGTATGGGGTATCAGTAATCCAGCTTATCCAGATTGGTAAGTTCTATGAACTTTGGCATGAGCCTGATGTTACTAGTATACAACAAGCATACTCTCAAGCTGAGTTATTAGTTGAGTCTATACCAACTCACAGTACCCAT---------ATACGAAGTAGGTCTTTAGGGGTAACACCTCCTATTGAACAAGTTGCCTCGTTACTTGATATGAGAATAACATCACCCGGTAAAAGATCCTTGCTTCAAATGGGGTTTCCTATTTATTCCCTTACGACTCATATAGGCACCTTGTTGGATAAAGGTTGGACTATTATAGTTATTGATGAATTAGTCACTAGTAAATCG…
	Primnoa_wingi_USNM1115520	ATGAGCCAAGTGCCTATGCAGTATTTCAACTTAATGGAGGAGAATTATTCTAAGTATGGGGTATCAGTAATCCAGCTTATCCAGATTGGTAAGTTCTATGAACTTTGGCATGAGCCTGATGTTACTAGTATACAACAAGCATACTCTCAAGCTGAGTTATTAGTTGAGTCTATACCAACTCACAGTACC---------CATATACGAAGTAGGTCTTTAGGGGTAACACCTCCTATTGAACAAGTTGCCTCGTTACTTGATATGAGAATAACATCACCCGGTAAAAGATCCTTGCTTCAAATGGGGTTTCCTATTTATTCCCTTACGACTCATATAGGCACCTTGTTGGATAAAGGTTGGACTATTATAGTTATTGATGAATTAGTCACTAGTAAATCG…
	Primnoella_sp_N77617	ATGAGCCAAGTGCCTATGCAGTATTTCAACTTAATGGAGGAGAATTATTCTAAGTATGGGTTATCAGTAATCCAGCTTATACAGATTGGTAAGTTCTATGAACTTTGGCATGAGCCTGATGTTCCTAGTATACAACAGGCATACTCTCAAGCTGAGTTATTAGTTGAGTCTATACCAACT------------------CACATACGAAGTAGGTCTTTAGGGGTAACACCTCCTATTGAACAAGTTGCCTCGTTACTTGATATGAGAATAACATCACCCGGTAAAAGATCCTTGCTTCAAATGGGGTTTCCTATTTATTCCCTTACTGCTCATATAGGCACCTTGTTGGATAAAGGTTGGACTATTATAGTTATTGATGAATTAGCCACTGGTAAATCG…
	Callogorgia_gilberti_N76752	ATGAGCCAAGTGCCTATGCAGTATTTCAACTTAATGGAGGAAAATTATTCTAAGTATGGGTTATCAGTAATCCAGCTTATCCAAATTGGTAAGTTCTATGAACTTTGGCATGAGCCGGATGTTCCTAGTATCCAACAGGCATACTCTCAAGCTGAGTTATTAGTTGAGTCTATACCAACTCCCAGTTCC---------CACATACAAAGTAGGTCTTTAGGGGTAACACCTCCTATTGAACAAGTTGCCTCGTTACTTGATATGAGAATAACATCACCCGGTAAAAGATCCTTGCTTCAAATGGGGTTTCCTATTTATTCCCTTCCTGCTCATATAGGCACCTTGTTGGATAAAGGTTGGACTATTATAGTTATTGATGAATTAGCCACTGGTAAATCG…
	Callogorgia_sp_USNMq1	ATGAGCCAAGTGCCTATGCAGTATTTCAACTTAATGGAGGAAAATTATTCTAAGTATGGGTTATCAGTAATCCAGCTTATCCAGATTGGTAAGTTCTATGAACTTTGGCATGAGCCTGATGTTCCTAGTATACAACAGGCATACTCTCAAGCTGAGTTATTAGTTGAGTCTATACCAACTCCCAGTTCC---------CACATACAAAGTGGGTCTTTAGGGGTAACACCTCCTATTGAACAAGTTGCCTCGTTACTTGATATGAGAATAACATCACCCGGTAAAAGATCCTTGCTTCAAATGGGGTTTCCTATTTATTCCCTTACTGCTCATATCGGCACCTTGTTGGATAAAGGTTGGACTATTATAGTTATTGATGAATTAGCCACTGGTAAATCG…
	FannyellaS_abies_N60495	ATGAGCCAAGTGCCTATGCAGTATTTCAACTTAATGGAGGAGAATTATTCTAAGTATGGGTTATCAGTAATCCAGCTTATACAGATTGGTAAGTTCTATGAACTTTGGCATGAGCCTGATGTTCCTAGTATACAACAGGCATACTCTAAAGCTGAGTTATTAGTTGAGTCGATACCAACTCACAGTTCCCAGTTCCCACACATACGAAGTAGGTCTTTAGGGGTAACACCTCCTATTGAACAAGTTGCCTCGTTACTTGATATGAGAATAACATCACCCGGTAAAAGATCCTTGCTTCAAATGGGGTTTCCTATTTATTCCCTTACTGCTCATATAGGCACCTTGTTGGATAAGGGTTGGACTATTATAGTTATTGATGAATTAGCCACTGGTAAATCG…
	Metafannyella_eos_N42561	ATGAGCCAAGTGCCTATGCAGTATTTCAACTTAATGGAGGAGAATTATTCTAAGTATGGGTTATCAGTAATCCAGCTTATCCAGATTGGTAAGTTCTATGAGCTTTGGCATGAGCCTGATGTTTTTAGTGTACAACAGGCATACTCTCAAGCTGAGTTATTAGTTGAGTTGATACCAACTCACAGTTCC---------CACATACGAAGTAAGTCTTTAGGGGTAACACCTCCTATTGAACAAGTTGCCTCGTTACTTGATATGAGAATAACATCACCCGGTAAAAGATCCCTGCTTCAAATGGGGTTTCCTATTTATTCCCTTACTGCTCATCTAGGCACCTTGTTGGATAAAGGTTGGACTATTATAGTTATTGATGAATTAGCCACTGGTAAATCG…
	Narella_hypsocalyx_USNM1180223_ex2	ATGAGCCAAGTGCCTATGCAGTATTTCAACTTAATGGAGGAGAATTATTCTAAGTATGGGTTATCAGTAATCCAGCTTATCCAGATTGGTAAGTTCTATGAACTTTGGCATGAGCCTGATGTTCCTAGTATACAACAAGCATACTCTCAAGCTGAGTTATTAGTTGAGTCTATACCAACTCACAGTACC---------CATATACGAAGTAGGTCTTTAGGGGTAACACCTCCTATTGAACAAGTTGCCTCGTTACTTGATATGAGAATAACATCCCCCGGTAAAAGATCCTTGCTTCAAATGGGGTTTCCTATTTATTCCCTTACTACTCATATAGGCACCTTGTTGGATAAAGGTTGGACTATTATAGTTATTGATGAATTAGTCACTGGTAAATCG…
	Onogorgia_nodosa_USNM82940	?????????????????????TATTTCAACTTAATGGAGGAGAATTATTCTAAGTATGGGTTATCAGTAATCCAGCTTATCCAGATTGGTAAGTTCTATGAACTTTGGCATGAGCCTGATGTTCCTAGTATACAACAGGCATACTCTCAAGCTGAGTTATTAGTTGAGTCTATACCAACTCACAGTTCCCAGTTCCCACACATA------AGGTCTTTAGGGGTAACACCTCCTATTGAACAAGTTGCCTCGTTACTTGATATGAGAATAACATCACCCGGTAAAAGATCCTTGCTTCAAATGGGGTTTCCTATTTATTCCCTTACTGCTCATATAGGCACCTTGTTGTATAAGGGTTGGACTATTATAGTTATTGATGAATTAGCCACTGGTAAATCG…
	Paracalypt_hawaiiensis_N66298	ATGAGCAAAGTGCCTGTGCAGTATTTCAACTTAATGGAGGAGAATTATTCTAAGTATGGGTTATCAGTAATCCAACTTATCCAGATTGGTAAGTTCTATGAACTTTGGCATGAGCCTGATGTTCCTAGTATACAACAAGCATACTCTCAAGCTGAGTTATTAGTTGAGTATATACCAACTCACAGTCCC---------CATATACGAAGTAGGTCTTTAGGGGTAACACCTCCTATTGAACAAGTTGCCTCGTTACTTGATATGAGAATAACATCACCCGGTAAAAGATCCTTGCTTCAAATGGGGTTTCCGATTTATTCCCTTACTACTTATATCGGCACCTTGTTGGATAAGGGCTGGACTATTATAGTTATTGATGAATTAGCCACTGATAAATCG…
	Plumarella_D_aleutiana_1134746_prim3_1997	ATGAGCCAAGTGCCTATGCAGTATTTCAACTTAATGGAGGAGAATTATTCTAAGTATGGGTTATCAGTAATCCAGCTTATCCAGATTGGTAAGTTCTATGAACTTTGGCATGAGCCTGATGTTCCTAGTATACAACAGGCATACTCTCAAGCTGAGTTATTAGTTGAGTCTATACCAACTCACAGTTCCCAC---------ATACGAAGTAGGTCTTTAGGGGTAACACCTTCTATTGAACAAGTTGCCTCGTTACTTGATATGAGAATAATATCCCCCGGTAAAAGATCCTTGCTTCAAATGGGGTTTCCTATTTATTCCCTTAATGCTCATATAGGCACCTTGTTGGATAAAGGTTGGACTATTATAGTTATTGATGAATTAGCCACTGATAAATCG…
	PlumFaxiella_delicatula_N72100	ATGAGCCAAGTGCCTATGCAGTATTTCAACTTAATGGAGGAGAATTATTCTAAGTATGGGTTATCAGTAATCCAGCTTATCCAGATTGGTAAGTTCTATGAGCTTTGGCATGAGCCTGATGTTTTTAGTAGACAACAGGCATACTCTCAAGCTGAGTTATTAGTTGAGTTGATACCAACTCCCAGTTCC---------CACATACGAAGTAAGTCTTTAGGGGTAACACCTCCTATTGAACAAGTTGCCTCGTTACTTGATATGAGAATAACATCACCCGGTAAAAGATCCCTGCTTCAAATGGGGTTTCCTATTTATTCCCTTACTGCTCATCTAGGCACCTTGTTGGATAAAGGTTGGACTATTATAGTTATTGATGAATTAGCCACTGGTAAATCG…
	Digitogorgia_kuekenthali_O19	???????????????ATGCAGTATTTCAACTTAATGGAGGAGAATTATTCTAAGTATGGGTTATCAGTAATCCAGCTTATCCAGATTGGTAAGTTCTATGAACTTTGGCATGAGCCTGATGTTCCTAGTCTCCAACAGGCATACTCTCAAGCTGAGTTATTAGTTGAGTCTAGACCAACT------------------CACATACGAAGTAGGTCTTTAGGGGTAACCCCTCCTATTGAACAAGTTGCCTCGTTACTTGATATGAGAATAACATCACCCGGTAAAAGATCCTTGCTTCAAATGGGGTTTCCTATTTATTCCCTTACTGCTCATATAGGCACCTTGTTGGATAAGGGTTGGACTATTATAGTTATTGATGAATTAGCCACTGGTAAATCG…
	Ophidiogorgia_cf_kuekenthali_AR131	???????????????ATGCAGTATTTCAACTTAATGGAGGAGAATTATTCTAAGTATGGGTTATCAGTAATCCAGCTTATACAGATTGGTAAGTTCTATGAACTTTGGCATGAGCCTGATGTTCCTAGTATACAACAGGCATACTCTCAAGCTGAGTTATTAGTTGAGTCTATACCAACT------------------CACATACGAAGTAGGTCTTTAGGGGTAACACCTCCTATTGAACAAGTTGCCTCGTTACTTGATATGAGAATAACATCACCCGGTAAAAGATCCTTGCTTCAAATGGGGTTTCCTATTTATTCCCTTACTGCTCATATAGGCACCTTGTTGGATAAAGGTTGGACTATTATAGTTATTGATGAATTAGCCACTGGTAAATCG…
	Ophidiogorgia_cf_kuekenthali_AR133	???????????????ATGCAGTATTTCAACTTAATGGAGGAGAATTATTCTAAGTATGGGTTATCAGTAATCCAGCTTATACAGATTGGTAAGTTCTATGAACTTTGGCATGAGCCTGATGTTCCTAGTATACAACAGGCATACTCTCAAGCTGAGTTATTAGTTGAGTCTATACCAACT------------------CACATACGAAGTAGGTCTTTAGGGGTAACACCTCCTATTGAACAAGTTGCCTCGTTACTTGATATGAGAATAACATCACCCGGTAAAAGATCCTTGCTTCAAATGGGGTTTCCTATTTATTCCCTTACTGCTCATATAGGCACCTTGTTGGATAAAGGTTGGACTATTATAGTTATTGATGAATTAGCCACTGGTAAATCG…
	Ophidiogorgia_cf_kuekenthali_AR166	???????????????ATGCAGTATTTCAACTTAATGGAGGAGAATTATTCTAAGTATGGGTTATCAGTAATCCAGCTTATACAGATTGGTAAGTTCTATGAACTTTGGCATGAGCCTGATGTTCCTAGTATACAACAGGCATACTCTCAAGCTGAGTTATTAGTTGAGTCTATACCAACT------------------CACATACGAAGTAGGTCTTTAGGGGTAACACCTCCTATTGAACAAGTTGCCTCGTTACTTGATATGAGAATAACATCACCCGGTAAAAGATCCTTGCTTCAAATGGGGTTTCCTATTTATTCCCTTACTGCTCATATAGGCACCTTGTTGGATAAAGGTTGGACTATTATAGTTATTGATGAATTAGCCACTGGTAAATCG…
	Ophidiogorgia_kuekenthali_AR099	???????????????ATGCAGTATTTCAACTTAATGGAGGAGAATTATTCTAAGTATGGGTTATCAGTAATCCAGCTTATACAGATTGGTAAGTTCTATGAACTTTGGCATGAGCCTGATGTTCCTAGTATACAACAGGCATACTCTCAAGCTGAGTTATTAGTTGAGTCTATACCAACT------------------CACATACGAAGTAGGTCTTTAGGGGTAACACCTCCTATTGAACAAGTTGCCTCGTTACTTGATATGAGAATAACATCACCCGGTAAAAGATCCTTGCTTCAAATGGGGTTTCCTATTTATTCCCTTACTGCTCATATAGGCACCTTGTTGGATAAAGGTTGGACTATTATAGTTATTGATGAATTAGCCACTGGTAAATCG…
	Ophidiogorgia_cf_kuekenthali_AR170	???????????????ATGCAGTATTTCAACTTAATGGAGGAGAATTATTCTAAGTATGGGTTATCAGTAATCCAGCTTATACAGATTGGTAAGTTCTATGAACTNTGGCATGAGCCTGATGTTCCTAGTATACAACAGGCATACTCTCAAGCTGAGTTATTAGTTGAGTCTATACCAACT------------------CACATACGAAGTAGGTCTTTAGGGGTAACACCTCCTATTGAACAAGTTGCCTCGTTACTTGATATGAGAATAACATCACCCGGTAAAAGATCCTTGCTTCAAATGGGGTTTCCTATTTATTCCCTTACTGCTCATATAGGCACCTTGTTGGATAAAGGTTGGACTATTATAGTTATTGATGAATTAGCCACTGGTAAATCG…
	Fannyella_rossii_AR019	???????????????ATGCAGTATTTCAACTTAATGGAGGAGAATTATTCTAAGTATGGGTTATCAGTAATCCAGCTTATACAGATTGGTAAGTTCTATGAACTTTGGCATGAGCCTGATGTTCCTAGTATACAACAGGCATACTCTAAAGCTGAGTTATTAGTTGAGTCTATACCAACTCACAGTTCCCAGTTCCCACACATACGAAGTAGGTCTTTAGGGGTAACACCTCCTATTGAACAAGTTGCCTCGTTACTTGATATGAGAATAACATCACCCGGTAAAAGATCCTTGCTTCAAATGGGGTTTCCTATTTATTCCCTTACTGCTCATATAGGCACCTTGTTGGATAAGGGTTGGACTATTATAGTTATTGATGAATTAGCCACTGGTAAATCG…
	Fannyella_rossii_AR048	???????????????ATGCAGTATTTCAACTTAATGGAGGAGAATTATTCTAAGTATGGGTTATCAGTAATCCAGCTTATACAGATTGGTAAGTTCTATGAACTTTGGCATGAGCCTGATGTTCCTAGTATACAACAGGCATACTCTAAAGCTGAGTTATTAGTTGAGTCTATACCAACTCACAGTTCCCAGTTCCCACACATACGAAGTAGGTCTTTAGGGGTAACACCTCCTATTGAACAAGTTGCCTCGTTACTTGATATGAGAATAACATCACCCGGTAAAAGATCCTTGCTTCAAATGGGGTTTCCTATTTATTCCCTTACTGCTCATATAGGCACCTTGTTGGATAAGGGTTGGACTATTATAGTTATTGATGAATTAGCCACTGGTAAATCG…
	Fannyella_rossii_AR095	???????????????ATGCAGTATTTCAACTTAATGGAGGAGAATTATTCTAAGTATGGGTTATCAGTAATCCAGCTTATACAGATTGGTAAGTTCTATGAACTTTGGCATGAGCCTGATGTTCCTAGTATACAACAGGCATACTCTAAAGCTGAGTTATTAGTTGAGTCTATACCAACTCACAGTTCCCAGTTCCCACACATACGAAGTAGGTCTTTAGGGGTAACACCTCCTATTGAACAAGTTGCCTCGTTACTTGATATGAGAATAACATCACCCGGTAAAAGATCCTTGCTTCAAATGGGGTTTCCTATTTATTCCCTTACTGCTCATATAGGCACCTTGTTGGATAAGGGTTGGACTATTATAGTTATTGATGAATTAGCCACTGGTAAATCG…
	Fannyella_rossii_AR102	???????????????ATGCAGTATTTCAACTTAATGGAGGAGAATTATTCTAAGTATGGGTTATCAGTAATCCAGCTTATACAGATTGGTAAGTTCTATGAACTTTGGCATGAGCCTGATGTTCCTAGTATACAACAGGCATACTCTAAAGCTGAGTTATTAGTTGAGTCTATACCAACTCACAGTTCCCAGTTCCCACACATACGAAGTAGGTCTTTAGGGGTAACACCTCCTATTGAACAAGTTGCCTCGTTACTTGATATGAGAATAACATCACCCGGTAAAAGATCCTTGCTTCAAATGGGGTTTCCTATTTATTCCCTTACTGCTCATATAGGCACCTTGTTGGATAAGGGTTGGACTATTATAGTTATTGATGAATTAGCCACTGGTAAATCG…
	Fannyella_rossii_AR167	???????????????ATGCAGTATTTCAACTTAATGGAGGAGAATTATTCTAAGTATGGGTTATCAGTAATCCAGCTTATACAGATTGGTAAGTTCTATGAACTTTGGCATGAGCCTGATGTTCCTAGTATACAACAGGCATACTCTAAAGCTGAGTTATTAGTTGAGTCTATACCAACTCACAGTTCCCAGTTCCCACACATACGAAGTAGGTCTTTAGGGGTAACACCTCCTATTGAACAAGTTGCCTCGTTACTTGATATGAGAATAACATCACCCGGTAAAAGATCCTTGCTTCAAATGGGGTTTCCTATTTATTCCCTTACTGCTCATATAGGCACCTTGTTGGATAAGGGTTGGACTATTATAGTTATTGATGAATTAGCCACTGGTAAATCG…
	Primnoeides_sertularoides_SW3149	???????????????ATGCAGTATTTCAACTTAATGGAGGAGAATTATTCTAAGTATGGGTTATCAGTAATCCAGCTTATACAGATTGGTAAGTTCTATGAACTTTGGCATGAGCCTGATGTTCCTAGTATACAACAGGCATACTCTCAAGCTGAGTTATTAGTTGAGTCTAGACCAACTCACAGTTCCCAGTTCCCACACATACGAAGTAGGTCTTTAGGGGTAACACCTCCTATTGAACAAGTTGCCTCGTTACTTGATATGAGAATAACATCACCCGGTAAAAGATCCTTGCTTCAAATGGGGTTTCCTATTTATTCCCTTACTGCTCATACAGGCACCTTGTTGGATAAGGGTTGGACTATTATAGTTATTGATGAATTAGCCACTGGTAAATCG…
	Primnoeides_sertularoides_SW3165	???????????????ATGCAGTATTTCAACTTAATGGAGGAGAATTATTCTAAGTATGGGTTATCAGTAATCCAGCTTATACAGATTGGTAAGTTCTATGAACTTTGGCATGAGCCTGATGTTCCTAGTATACAACAGGCATACTCTCAAGCTGAGTTATTAGTTGAGTCTAGACCAACTCACAGTTCCCAGTTCCCACACATACGAAGTAGGTCTTTAGGGGTAACACCTCCTATTGAACAAGTTGCCTCGTTACTTGATATGAGAATAACATCACCCGGTAAAAGATCCTTGCTTCAAATGGGGTTTCCTATTTATTCCCTTACTGCTCATACAGGCACCTTGTTGGATAAGGGTTGGACTATTATAGTTATTGATGAATTAGCCACTGGTAAATCG…
	Primnoeides_sertularoides_SW3174	???????????????ATGCAGTATTTCAACTTAATGGAGGAGAATTATTCTAAGTATGGGTTATCAGTAATCCAGCTTATACAGATTGGTAAGTTCTATGAACTTTGGCATGAGCCTGATGTTCCTAGTATACAACAGGCATACTCTCAAGCTGAGTTATTAGTTGAGTCTAGACCAACTCACAGTTCCCAGTTCCCACACATACGAAGTAGGTCTTTAGGGGTAACACCTCCTATTGAACAAGTTGCCTCGTTACTTGATATGAGAATAACATCACCCGGTAAAAGATCCTTGCTTCAAATGGGGTTTCCTATTTATTCCCTTACTGCTCATACAGGCACCTTGTTGGATAAGGGTTGGACTATTATAGTTATTGATGAATTAGCCACTGGTAAATCG…
	Primnoeides_sertularoides_SW3181	???????????????ATGCAGTATTTCAACTTAATGGAGGAGAATTATTCTAAGTATGGGTTATCAGTAATCCAGCTTATACAGATTGGTAAGTTCTATGAACTTTGGCATGAGCCTGATGTTCCTAGTATACAACAGGCATACTCTCAAGCTGAGTTATTAGTTGAGTCTAGACCAACTCACAGTTCCCAGTTCCCACACATACGAAGTAGGTCTTTAGGGGTAACACCTCCTATTGAACAAGTTGCCTCGTTACTTGATATGAGAATAACATCACCCGGTAAAAGATCCTTGCTTCAAATGGGGTTTCCTATTTATTCCCTTACTGCTCATACAGGCACCTTGTTGGATAAGGGTTGGACTATTATAGTTATTGATGAATTAGCCACTGGTAAATCG…
	Primnoeides_sertularoides_SW3202	???????????????ATGCAGTATTTCAACTTAATGGAGGAGAATTATTCTAAGTATGGGTTATCAGTAATCCAGCTTATACAGATTGGTAAGTTCTATGAACTTTGGCATGAGCCTGATGTTCCTAGTATACAACAGGCATACTCTCAAGCTGAGTTATTAGTTGAGTCTAGACCAACTCACAGTTCCCAGTTCCCACACATACGAAGTAGGTCTTTAGGGGTAACACCTCCTATTGAACAAGTTGCCTCGTTACTTGATATGAGAATAACATCACCCGGTAAAAGATCCTTGCTTCAAATGGGGTTTCCTATTTATTCCCTTACTGCTCATACAGGCACCTTGTTGGATAAGGGTTGGACTATTATAGTTATTGATGAATTAGCCACTGGTAAATCG…
	Primnoeides_sertularoides_SW3291	???????????????ATGCAGTATTTCAACTTAATGGAGGAGAATTATTCTAAGTATGGGTTATCAGTAATCCAGCTTATACAGATTGGTAAGTTCTATGAACTTTGGCATGAGCCTGATGTTCCTAGTATACAACAGGCATACTCTCAAGCTGAGTTATTAGTTGAGTCTAGACCAACTCACAGTTCCCAGTTCCCACACATACGAAGTAGGTCTTTAGGGGTAACACCTCCTATTGAACAAGTTGCCTCGTTACTTGATATGAGAATAACATCACCCGGTAAAAGATCCTTGCTTCAAATGGGGTTTCCTATTTATTCCCTTACTGCTCATACAGGCACCTTGTTGGATAAGGGTTGGACTATTATAGTTATTGATGAATTAGCCACTGGTAAATCG…
	Primnoeides_sp_n_A_SW3297	???????????????ATGCAGTATTTCAACTTAATGGAGGAGAATTATTCTAAGTATGGGTTATCAGTAATCCAGCTTATACAGATTGGTAAGTTCTATGAACTTTGGCATGAGCCTGATGTTCCTAGTATACAACAGGCATACTCTCAAGCTGAGTTATTAGTTGAGTCTAGACCAACTCACAGTTCCCAGTTCCCACACATACGAAGTAGGTCTTTAGGGGTAACACCTCCTATTGAACAAGTTGCCTCGTTACTTGATATGAGAATAACATCACCCGGTAAAAGATCCTTGCTTCAAATGGGGTTTCCTATTTATTCCCTTACTGCTCATACAGGCACCTTGTTGGATAAGGGTTGGACTATTATAGTTATTGATGAATTAGCCACTGGTAAATCG…
	Primnoeides_sp_n_A_SW3564	???????????????ATGCAGTATTTCAACTTAATGGAGGAGAATTATTCTAAGTATGGGTTATCAGTAATCCAGCTTATACAGATTGGTAAGTTCTATGAACTTTGGCATGAGCCTGATGTTCCTAGTATACAACAGGCATACTCTCAAGCTGAGTTATTAGTTGAGTCTAGACCAACTCACAGTTCCCAGTTCCCACACATACGAAGTAGGTCTTTAGGGGTAACACCTCCTATTGAACAAGTTGCCTCGTTACTTGATATGAGAATAACATCACCCGGTAAAAGATCCTTGCTTCAAATGGGGTTTCCTATTTATTCCCTTACTGCTCATACAGGCACCTTGTTGGATAAGGGTTGGACTATTATAGTTATTGATGAATTAGCCACTGGTAAATCG…
	Primnoella_chilensis_H39	???????????????ATGCAGTATTTCAACTTAATGGAGGAGAATTATTCTAAGTATGGGTTATCAGTAATCCAGCTTATCCAGATTGGTAAGTTCTATGAACTTTGGCATGAGCCTGATGTTCCTAGTATACAACAGGCATACTCTCAAGCTGAGTTATTAGTTGAGTCTATACCAACTCACAGTTCCCAGTTCCCACACATACGAAGTAGGTCTTTAGGGGTAACACCTCCTATTGAACAAGTTGCCTCGTTACTTGATATGAGAATAATATCACCCGGTAAAAGATCCTTGCTTCAAATGGGGTTTCCTATTTATTCCCTTGCTGCTCATATAGGCACCTTGTTGGATAAAGGTTGGACTATTATAGTTATTGATGAATTAGCCACTGGTAAATCG…
	Primnoella_chilensis_T124	???????????????ATGCAGAATTTCANCTTAATGGAGGAGAATTATTCTAAGTATGGGTTATCAGTAATCCAGCTTATCCAGATTGGTAAGTTCTATGAACTTTGGCATGAGCCTGATGTTCCTAGTATACAACAGGCATACTCTCAAGCTGAGTTATTAGTTGAGTCTATACCAACTCACAGTTCCCAGTTCCCACACATACGAAGTAGGTCTTTAGGGGTAACACCTCCTATTGAACAAGTTGCCTCGTTACTTGATATGAGAATAATATCACCCGGTAAAAGATCCTTGCTTCAAATGGGGTTTCCTATTTATTCCCTTGCTGCTCATATAGGCACCTTGTTGGATAAAGGTTGGACTATTATAGTTATTGATGAATTAGCCACTGGTAAATCG…
	Fannyella_spinosa_AR085	???????????????ATGCAGTATTTCAACTTAATGGAGGAGAATTATTCTAAGTATGGGTTATCAGTAATCCAGCTTATACAGATTGGTAAGTTCTATGAACTTTGGCATGAGCCTGATGGTCCTAGTAGACAACAGGCATACTCTAAAGCTGAGTTATTAGTTGAGTCTATACCAACTCACAGTTCCCAGTTCCCACACATACGAAGTAGGTCTTTAGGGGTAACACCTCCTATTGAACAAGTTGCCTCGTTACTTGATATGAGAATAACATCGCCCGGTAAAAGATCCTTGCTTCAAATGGGGTTTCCTATTTATTCCCTTACTGCTCATCTCGGCAACTTGTTGGATAAGGGTTGGACTATTATAGTTATTGATGAATTAGCCACTGGTAAATCG…
	Fannyella_spinosa_AR123	???????????????ATGCAGTATTTCAACTTAATGGAGGAGAATTATTCTAAGTATGGGTTATCAGTAATCCAGCTTATACAGATTGGTAAGTTCTATGAACTTTGGCATGAGCCTGATGGTCCTAGTAGACAACAGGCATACTCTAAAGCTGAGTTATTAGTTGAGTCTATACCAACTCACAGTTCCCAGTTCCCACACATACGAAGTAGGTCTTTAGGGGTAACACCTCCTATTGAACAAGTTGCCTCGTTACTTGATATGAGAATAACATCGCCCGGTAAAAGATCCTTGCTTCAAATGGGGTTTCCTATTTATTCCCTTACTGCTCATCTCGGCAACTTGTTGGATAAGGGTTGGACTATTATAGTTATTGATGAATTAGCCACTGGTAAATCG…
	Fannyella_spinosa_AR173	???????????????ATGCAGTATTTCAACTTAATGGAGGAGAATTATTCTAAGTATGGGTTATCAGTAATCCAGCTTATACAGATTGGTAAGTTCTATGAACTTTGGCATGAGCCTGATGGTCCTAGTAGACAACAGGCATACTCTAAAGCTGAGTTATTAGTTGAGTCTATACCAACTCACAGTTCCCAGTTCCCACACATACGAAGTAGGTCTTTAGGGGTAACACCTCCTATTGAACAAGTTGCCTCGTTACTTGATATGAGAATAACATCGCCCGGTAAAAGATCCTTGCTTCAAATGGGGTTTCCTATTTATTCCCTTACTGCTCATCTCGGCAACTTGTTGGATAAGGGTTGGACTATTATAGTTATTGATGAATTAGCCACTGGTAAATCG…
	Onogorgia_nodosa_AE010	???????????????ATGCAGTATTTCAACTTAATGGAGGAGAATTATTCTAAGTATGGGTTATCAGTAATCCAGCTTATCCAGATTGGTAAGTTCTATGAACTTTGGCATGAGCCTGATGTTCCTAGTATACAACAGGCATACTCTCAAGCTGAGTTATTAGTTGAGTCTATACCAACTCACAGTTCCCAG------TTCCCACACATAAGGTCTTTAGGGGTAACACCTCCTATTGAACAAGTTGCCTCGTTACTTGATATGAGAATAACATCACCCGGTAAAAGATCCTTGCTTCAAATGGGGTTTCCTATTTATTCCCTTACTGCTCATATAGGCACCTTGTTGTATAAGGGTTGGACTATTATAGTTATTGATGAATTAGCCACTGGTAAATCG…
	Onogorgia_nodosa_N28	???????????????ATGCAGTATTTCAACTTAATGGAGGAGAATTATTCTAAGTATGGGTTATCAGTAATCCAGCTTATCCAGATTGGTAAGTTCTATGAACTTTGGCATGAGCCTGATGTTCCTAGTATACAACAGGCATACTCTCAAGCTGAGTTATTAGTTGAGTCTATACCAACTCACAGTTCCCAG------TTCCCACACATAAGGTCTTTAGGGGTAACACCTCCTATTGAACAAGTTGCCTCGTTACTTGATATGAGAATAACATCACCCGGTAAAAGATCCTTGCTTCAAATGGGGTTTCCTATTTATTCCCTTACTGCTCATATAGGCACCTTGTTGTATAAGGGTTGGACTATTATAGTTATTGATGAATTAGCCACTGGTAAATCG…
	Onogorgia_nodosa_N30	???????????????ATGCAGTATTTCAACTTAATGGAGGAGAATTATTCTAAGTATGGGTTATCAGTAATCCAGCTTATCCAGATTGGTAAGTTCTATGAACTTTGGCATGAGCCTGATGTTCCTAGTATACAACAGGCATACTCTCAAGCTGAGTTATTAGTTGAGTCTATACCAACTCACAGTTCCCAG------TTCCCACACATAAGGTCTTTAGGGGTAACACCTCCTATTGAACAAGTTGCCTCGTTACTTGATATGAGAATAACATCACCCGGTAAAAGATCCTTGCTTCAAATGGGGTTTCCTATTTATTCCCTTACTGCTCATATAGGCACCTTGTTGTATAAGGGTTGGACTATTATAGTTATTGATGAATTAGCCACTGGTAAATCG…
	Onogorgia_nodosa_N29	???????????????ATGCAGTATTTCAACTTAATGGAGGAGAATTATTCTAAGTATGGGTTATCAGTAATCCAGCTTATCCAGATTGGTATGTTCTATGAACTTTGGCATGAGCCTGATGTTCCTAGTATACAACAGGCATACTCTCAAGCTGAGTTATTAGTTGAGTCTATACCAACTCACAGTTCCCAG------TTCCCACACATAAGGTCTTTAGGGGTAACACCTCCTATTGAACAAGTTGCCTCGTTACTTGATATGAGAATAACATCACCCGGTAAAAGATCCTTGCTTCAAATGGGGTTTCCTATTTATTCCCTTACTGCTCATATAGGCACCTTGTTGTATAAGGGTTGGACTATTATAGTTATTGATGAATTAGCCACTGGTAAATCG…
	Ainigmaptilon_cf_edisto_N01	???????????????GTGCAGTATTTCAACTTAATGGAGGAGAATTATTCTAAGTATGGGTTATCAGTAATACAACTTATACAGATTGGTAAGTTCTATGAACTTTGGCATGAGCCTGATGTTCCTAGTATACAACAGGCATACTCTCAAGCTGAGTTGTTAGTTGAGTCTATACCAACTCACAGTTCC---------CACATACGAAGTGGGTCTTTAGGGGTAACACCTCCTATTGAACAAGTTGCCTCGTTACTTGATATGAGAATAACATCACCCGGTAAAAGATCCTTGCTTCAAATGGGGTTTCCTATTTATTCCCTTAATGCTCATATAGGCACCTTGTTGGATAAAGGTTGGACTATTATAGTTATTGATGAATTAGCCACTGACAAATCG…
	Ainigmaptilon_edisto_AR105	???????????????GTGCAGTATTTCAACTTAATGGAGGAGAATTATTCTAAGTATGGGTTATCAGTAATACAACTTATACAGATTGGTAAGTTCTATGAACTTTGGCATGAGCCTGATGTTCCTAGTATACAACAGGCATACTCTCAAGCTGAGTTGTTAGTTGAGTCTATACCAACTCACAGTTCC---------CACATACGAAGTGGGTCTTTAGGGGTAACACCTCCTATTGAACAAGTTGCCTCGTTACTTGATATGAGAATAACATCACCCGGTAAAAGATCCTTGCTTCAAATGGGGTTTCCTATTTATTCCCTTAATGCTCATATAGGCACCTTGTTGGATAAAGGTTGGACTATTATAGTTATTGATGAATTAGCCACTGACAAATCG…
	Armadillogorgia_sp_FD11	???????????????ATGCAGTATTTCAACTTAATGGAGGAGAATTATTCTAAGTATGGGTTATCAGTAATCCAGCTTATCCAGATTGGTAAGTTCTATGAACTTTGGCATGAGCCTGATGTTCCTAGTATACAACAGGCATACTCTCAAGCTGAGTTATTAGTTGAGTCTATACCAACTCACAGTTCC---------CACATACGAAGCAGGTCTTTAGGGGTAACACCTCCTATTGAACAAGTTGCCTCGTTACTTGATATGAGAATAACATCACCCGGTAAAAGATCCTTGCTTCAAATGGGGTTTCCTATTTATTCCCTTACTGCTCATATGAGCACCTTGTTGGATAAAGGTTGGACTATTATAGTTATTGATGAATTAGCCACTGATAAATCG…
	Armadillogorgia_sp_FD67	???????????????ATGCAGTATTTCAACTTAATGGAGGAGAATTATTCTAAGTATGGGTTATCAGTAATCCAGCTTATCCAGATTGGTAAGTTCTATGAACTTTGGCATGAGCCTGATGTTCCTAGTATACAACAGGCATACTCTCAAGCTGAGTTATTAGTTGAGTCTATACCAACTCACAGTTCC---------CACATACGAAGCAGGTCTTTAGGGGTAACACCTCCTATTGAACAAGTTGCCTCGTTACTTGATATGAGAATAACATCACCCGGTAAAAGATCCTTGCTTCAAATGGGGTTTCCTATTTATTCCCTTACTGCTCATATGAGCACCTTGTTGGATAAAGGTTGGACTATTATAGTTATTGATGAATTAGCCACTGATAAATCG…
	Convexella_magelhaenica_FA78	???????????????ATGCAGTATTTCAACTTAATGGAGGAGAATTATTCTAAGTATGGGTTATCAGTAATCCAGCTTATCCAGATTGGTAAGTTCTATGAACTTTGGCATGAGCCGGATGTTTCTAGTATACAACAGGCATACTCTCAAGCTGAGTTATTAGTTGAGTCTATACCAACTCACAGTTCC---------CACATACGAAGTAGGTCTTTAGGGGTAACACCTCCTATTGAACAAGTTGCCTCGTTACTTGATATGAGAATAACATCGCCCGGTAAAAGATCCCTGCTTCAAATGGGGTTTCCTATTTATTCCCTTACTGCTCATATGGGCACCTTGTTGGATAAAGGTTGGACTATTATAGTTATTGATGAATTAGCCACTGGTAAATCG…
	Dasystenella_acanthina_AR054	???????????????ATGCAGTATTTCAACTTAATGGAGGAGAATTATTCTAAGTATGGGTTATCAGTAATCCAGCTTATCCAGATTGGTAAGTTCTATGAACTTTGGCATGAGCCTGATGTTTCTAGTATACAACAGGCATACTCTCAAGCTGAGTTATTAGTTGAGTCTATACCAACTCACAGTTCC---------CACATACGAAGTAGGTCTTTAGGGGTAACACCTCCTATTGAACAAGTTGCCTCGTTACTTGATATGAGAATAACATCGCCCGGTAAAAGATCCCTGCTTCAAATGGGGTTTCCTATTTATTCCCTTACTGCTCATCTGGGCACCTTGTTGGATAAAGGTTGGACTATTATAGTTATTGATGAATTAGCCACTGGTAAATCG…
	Dasystenella_acanthina_PRIM05	???????????????ATGCAGTATTTCAACTTAATGGAGGAGAATTATTCTAAGTATGGGTTATCAGTAATCCAGCTTATCCAGATTGGTAAGTTCTATGAACTTTGGCATGAGCCTGATGTTTCTAGTATACAACAGGCATACTCTCAAGCTGAGTTATTAGTTGAGTCTATACCAACTCACAGTTCC---------CACATACGAAGTAGGTCTTTAGGGGTAACACCTCCTATTGAACAAGTTGCCTCGTTACTTGATATGAGAATAACATCGCCCGGTAAAAGATCCCTGCTTCAAATGGGGTTTCCTATTTATTCCCTTACTGCTCATATGGGCACCTTGTTGGATAAAGGTTGGACTATTATAGTTATTGATGAATTAGCCACTGGTAAATCG…
	Dasystenella_acanthina_N33	???????????????ATGCAGTATTTCAACTTAATGGAGGAGAATTATTCTAAGTATGGGTTATCAGTAATCCAGCTTATCCAGATTGGTAAGTTCTATGAACTTTGGCATGAGCCTGATGTTTCTAGTATACAACAGGCATACTCTCAAGCTGAGTTATTAGTTGAGTCTATACCAACTCACAGTTCC---------CACATACGAAGTAGGTCTTTAGGGGTAACACCTCCTATTGAACAAGTTGCCTCGTTACTTGATATGAGAATAACATCGCCCGGTAAAAGATCCCTGCTTCAAATGGGGTTTCCTATTTATTCCCTTACTGCTCATATGGGCACCTTGTTGGATAAAGGTTGGACTATTATAGTTATTGATGAATTAGCCACTGGTAAATCG…
	Dasystenella_austasensis_AE021	???????????????ATGCAGTATTTCAACTTAATGGAGGAGAATTATTCTAAGTATGGGTTATCAGTAATCCAGCTTATCCAGATTGGTAAGTTCTATGAACTTTGGCATGAGCCTGATGTTTCTAGTATACAACAGGCATACTCTCAAGCTGAGTTATTAGTTGAGTCTATACCAACTCACAGTTCC---------CACATACGAAGTAGGTCTTTAGGGGTAACACCTCCTATTGAACAAGTTGCCTCGTTACTTGATATGAGAATAACATCGCCCGGTAAAAGATCCCTGCTTCAAATGGGGTTTCCTATTTATTCCCTTACTGCTCATATGGGCACCTTGTTGGATAAAGGTTGGACTATTATAGTTATTGATGAATTAGCCACTGGTAAATCG…
	Dasystenella_acanthina_C6	???????????????ATGCAGTATTTCAACTTAATGGAGGAGAATTATTCTAAGTATGGGTTATCAGTAATCCAGCTTATCCAGATTGGTAAGTTCTATGAACTTTGGCATGAGCCTGATGTTTCTAGTATACAACAGGCATACTCTCAAGCTGAGTTATTAGTTGAGTCTATACCAACTCACAGTTCC---------CACATACGAAGTAGGTCTTTAGGGGTAACACCTCCTATTGAACAAGTTGCCTCGTTACTTGATATGAGAATAACATCGCCCGGTAAAAGATCCCTGCTTCAAATGGGGTTTCCTATTTATTCCCTTACTGCTCATATGGGCACCTTGTTGGATAAAGGTTGGACTATTATAGTTATTGATGAATTAGCCACTGGTAAATCG…
	Callozostron_acanthodes_AR185	???????????????ATGCAGTATTTCAACTTAATGGAGGAGAATTATTCTAAGTATGGGTTATCAGTAATCCAGCTTATACAGATTGGTAAGTTCTATGAACTTTGGCATGAGCCTGATGTTTCTAGTATACAACAGGCATACTCTCAAGCTGAGTTATTAGTTGAGTCTATACCAACTCACAGTTCC---------CACATACGAAGTAGGTTTTTAGGGGTAACACCTCCTATTGAACAAGTTGCCTCGTTACTTGATATGAGAATAACATCACCCGGTAAAAGATCCTTGCTTCAAATGGGGTTTCCTATTTATTCCCTTAATGCTCATATAGGCACCTTGTTGGATAAAGGTTGGACTATTATAGTTATTGATGAATTAGCCACTGATAAATCG…
	Mirostenella_articulata_AC35	???????????????GTGCAGTATTTCAACTTAATGGAGGAGAATTATTCTAAGTATGGGTTATCAGTAATCCAGCTTATCCAGATTGGTAAGTTCTATGAACTTTGGCATGAGCCCGATGTTCCTAGTGTCCAACAGGCATACTCTCAAGCTGAGTTATTAGTTGAGTCTATGCCAACTCACAGTTCC---------CACATACGAAGTAGGTCTTTAGGGGTAACACCTCCTATTGAACAAGTTGCCTCGTTACTTGATATGAGAATAACATCACCCGGTAAAAGATCCTTGCTTCAAATGGGGTTTCCTATTTATTCCCTTAATGCTCATATAGGCACCTTGTTGGATAAAGGTTGGACTATTATAGTTATTGATGAATTAGCCACTGATAAATCG…
	Mirostenella_articulata_AE002	???????????????GTGCAGTATTTCAACTTAATGGAGGAGAATTATTCTAAGTATGGGTTATCAGTAATCCAGCTTATCCAGATTGGTAAGTTCTATGAACTTTGGCATGAGCCCGATGTTCCTAGTGTCCAACAGGCATACTCTCAAGCTGAGTTATTAGTTGAGTCTATGCCAACTCACAGTTCC---------CACATACGAAGTAGGTCTTTAGGGGTAACACCTCCTATTGAACAAGTTGCCTCGTTACTTGATATGAGAATAACATCACCCGGTAAAAGATCCTTGCTTCAAATGGGGTTTCCTATTTATTCCCTTAATGCTCATATAGGCACCTTGTTGGATAAAGGTTGGACTATTATAGTTATTGATGAATTAGCCACTGATAAATCG…
	Mirostenella_articulata_AE093	???????????????GTGCAGTATTTCAACTTAATGGAGGAGAATTATTCTAAGTATGGGTTATCAGTAATCCAGCTTATCCAGATTGGTAAGTTCTATGAACTTTGGCATGAGCCCGATGTTCCTAGTGTCCAACAGGCATACTCTCAAGCTGAGTTATTAGTTGAGTCTATGCCAACTCACAGTTCC---------CACATACGAAGTAGGTCTTTAGGGGTAACACCTCCTATTGAACAAGTTGCCTCGTTACTTGATATGAGAATAACATCACCCGGTAAAAGATCCTTGCTTCAAATGGGGTTTCCTATTTATTCCCTTAATGCTCATATAGGCACCTTGTTGGATAAAGGTTGGACTATTATAGTTATTGATGAATTAGCCACTGATAAATCG…
	Mirostenella_articulata_AE112	???????????????GTGCAGTATTTCAACTTAATGGAGGAGAATTATTCTAAGTATGGGTTATCAGTAATCCAGCTTATCCAGATTGGTAAGTTCTATGAACTTTGGCATGAGCCCGATGTTCCTAGTGTCCAACAGGCATACTCTCAAGCTGAGTTATTAGTTGAGTCTATGCCAACTCACAGTTCC---------CACATACGAAGTAGGTCTTTAGGGGTAACACCTCCTATTGAACAAGTTGCCTCGTTACTTGATATGAGAATAACATCACCCGGTAAAAGATCCTTGCTTCAAATGGGGTTTCCTATTTATTCCCTTAATGCTCATATAGGCACCTTGTTGGATAAAGGTTGGACTATTATAGTTATTGATGAATTAGCCACTGATAAATCG…
	Tokoprymno_sp_n_PRIM09	???????????????GTGCAGTATTTCAACTTAATGGAGGAGAATTATTCTAAGTATGGGTTATCAGTAATCCAGCTTATCCAGATTGGTAAGTTCTATGAACTTTGGCATGAGCCCGATGTTCCTAGTGTCCAACAGGCATACTCTCAAGCTGAGTTATTAGTTGAGTCTATGCCAACTCACAGTTCC---------CACATACGAAGTAGGTCTTTAGGGGTAACACCTCCTATTGAACAAGTTGCCTCGTTACTTGATATGAGAATAACATCACCCGGTAAAAGATCCTTGCTTCAAATGGGGTTTCCTATTTATTCCCTTAATGCTCATATAGGCACCTTGTTGGATAAAGGTTGGACTATTATAGTTATTGATGAATTAGCCACTGATAAATCG…
	Plumarella_cf_delicatissima_N05	???????????????ATGCAGTATTTCAACTTAATGGAGGAGAATTATTCTAAGTATGGGTTATCAGTAATCCAGCTTATCCAGATTGGTAAGTTCTATGAACTTTGGCATGAGCCTGATGTTCCTAGTATCCAACAGGCATACTCTCAAGCTGAGTTATTAGTTGAGTCTATACCAACTCACAGTTCC---------CACATACGAAGTAGGTCTTTAGGGGTAACACCTTCTATTGAACAAGTTGCCTCGTTACTTGATATGAGAATAATATCACCCGGTAAAAGATCCTTGCTTCAAATGGGGTTTCCTATTTATTCCCTTAATGCTCATATAGGCACCTTGTTGGATAAAGGTTGGACTATTATAGTTATTGATGAATTAGCCACTGATAAATCG…
	Plumarella_delicatissima_O24	???????????????ATGCAGTATTTCAACTTAATGGAGGAGAATTATTCTAAGTATGGGTTATCAGTAATCCAGCTTATCCAGATTGGTAAGTTCTATGAACTTTGGCATGAGCCTGATGTTCCTAGTATCCAACAGGCATACTCTCAAGCTGAGTTATTAGTTGAGTCTATACCAACTCACAGTTCC---------CACATACGAAGTAGGTCTTTAGGGGTAACACCTTCTATTGAACAAGTTGCCTCGTTACTTGATATGAGAATAATATCACCCGGTAAAAGATCCTTGCTTCAAATGGGGTTTCCTATTTATTCCCTTAATGCTCATATAGGCACCTTGTTGGATAAAGGTTGGACTATTATAGTTATTGATGAATTAGCCACTGATAAATCG…
	Mirostenella_sp_n_AP12	???????????????GTGCAGTATTTCAACTTAATGGAGGAGAATTATTCTAAGTATGGGTTATCAGTAATCCAGCTTATCCAGATTGGTAAGTTCTATGAACTTTGGCATGAGCCCGATGTTCCTAGTGTCCAACAGGCATACTCTCAAGCTGAGTTATTAGTTGAGTCTATGCCAACTCACAGTTCC---------CACATACGAAGTAGGTCTTTAGGGGTAACACCTCCTATTGAACAAGTTGCCTCGTTACTTGATATGAGAATAACATCACCCGGTAAAAGATCCTTGCTTCAAATGGGGTTTCCTATTTATTCCCTTAATGCTCATCTAGGCACCTTGTTGGATAAAGGTTGGACTATTATAGTTATTGATGAATTAGCCACTGATAAATCG…
	Thouarella_cf_laxa_AR232	???????????????ATGCAGTATTTCAACTTAATGGAGGAGAATTATTCTAAGTATGGGTTATCAGTAATCCAACTTATCCAGATTGGTAAGTTCTATGAACTTTGGCATGAGCCTGATGTTCCTAGTCTCCAACAGGCATACTCTCAAGCTGAGTTATTAGTTGAGTCTATACCAACTCACAGTTCC---------CACATACGAAGTGGGTCTTTAGGGGTAACGCCTCCTATTGAACAAGTTGCCTCGTTACTTGATATGAGAATAACATCACCCGGTAAAAGATCCTTGCTTCAAATGGGGTTTCCTATTTATTCCCTTAATGCTCATATAGGCACCTTGTTGGATAAAGGTTGGACTATTATAGTTATTGACGAATTAGCCACTGATAAATCG…
	Thouarella_laxa_AR194	???????????????ATGCAGTATTTCAACTTAATGGAGGAGAATTATTCTAAGTATGGGTTATCAGTAATCCAACTTATCCAGATTGGTAAGTTCTATGAACTTTGGCATGAGCCTGATGTTCCTAGTCTCCAACAGGCATACTCTCAAGCTGAGTTATTAGTTGAGTCTATACCAACTCACAGTTCC---------CACATACGAAGTGGGTCTTTAGGGGTAACGCCTCCTATTGAACAAGTTGCCTCGTTACTTGATATGAGAATAACATCACCCGGTAAAAGATCCTTGCTTCAAATGGGGTTTCCTATTTATTCCCTTAATGCTCATATAGGCACCTTGTTGGATAAAGGTTGGACTATTATAGTTATTGACGAATTAGCCACTGATAAATCG…
	Thouarella_laxa_AR200	???????????????ATGCAGTATTTCAACTTAATGGAGGAGAATTATTCTAAGTATGGGTTATCAGTAATCCAACTTATCCAGATTGGTAAGTTCTATGAACTTTGGCATGAGCCTGATGTTCCTAGTCTCCAACAGGCATACTCTCAAGCTGAGTTATTAGTTGAGTCTATACCAACTCACAGTTCC---------CACATACGAAGTGGGTCTTTAGGGGTAACGCCTCCTATTGAACAAGTTGCCTCGTTACTTGATATGAGAATAACATCACCCGGTAAAAGATCCTTGCTTCAAATGGGGTTTCCTATTTATTCCCTTAATGCTCATATAGGCACCTTGTTGGATAAAGGTTGGACTATTATAGTTATTGACGAATTAGCCACTGATAAATCG…
	Callogorgia_sp_AR119	???????????????ATGCAGTATTTCAACTTAATGGAGGAGAATTATTCTAAGTATGGGTTATCAGTAATCCAGCTTATCCAAATTGGTAAGTTCTATGAACTTTGGCATGAGCCTGATGTTCCTAGTATACAACAGGCATACTCTCAAGCTGAGTTATTAGTTGAGTCTATACCAACTCCCAGTTCC---------CACATACGAAGTAGGTCTTTAGGGGTAACACCTCCTATTGAACAAGTTGCCTCGTTACTTGATATGAGAATAACATCACCCGGTAAAAGATCCTTGCTTCAAATGGGGTTTCCTATTTATTCCCTTACTGCTCATCTAGGCACCTTGTTGGATAAAGGCTGGACTATTATAGTTATTGATGAATTAGCCACTGGTAAATCG…
	Callogorgia_sp_AR223	???????????????ATGCAGTATTTCAACTTAATGGAGGAGAATTATTCTAAGTATGGGTTATCAGTAATCCAGCTTATCCAAATTGGTAAGTTCTATGAACTTTGGCATGAGCCTGATGTTCCTAGTATACAACAGGCATACTCTCAAGCTGAGTTATTAGTTGAGTCTATACCAACTCCCAGTTCC---------CACATACGAAGTAGGTCTTTAGGGGTAACACCTCCTATTGAACAAGTTGCCTCGTTACTTGATATGAGAATAACATCACCCGGTAAAAGATCCTTGCTTCAAATGGGGTTTCCTATTTATTCCCTTACTGCTCATCTAGGCACCTTGTTGGATAAAGGCTGGACTATTATAGTTATTGATGAATTAGCCACTGGTAAATCG…
	Callogorgia_sp_AR201	???????????????ATGCAGTATTTCAACTTAATGGAGGAGAATTATTCTAAGTATGGGTTATCAGTAATCCAGCTTATCCAAATTGGTAAGTTCTATGAACTTTGGCATGAGCCTGATGTTCCTAGTATACAACAGGCATACTCTCAAGCTGAGTTATTAGTTGAGTCTATACCAACTCCCAGTTCC---------CACATACGAAGTAGGTCTTTAGGGGTAACACCTCCTATTGAACAAGTTGCCTCGTTACTTGATATGAGAATAACATCACCCGGTAAAAGATCCTTGCTTCAAATGGGGTTTCCTATTTATTCCCTTACTGCTCATCTAGGCACCTTGTTGGATAAAGGTTGGACTATTATAGTTATTGATGAATTAGCCACTGGTAAATCG…
	Fanellia_cf_tuberculata_granulosa_AR220	???????????????ATGCAGTATTTCAACTTAATGGAGGAAAATTATTCTAAGTATGGGTTATCAGTAATCCAGCTTATCCAAATTGGTAAGTTCTATGAACTTTGGCATGAGCCGGATGTTCCTAGTATACAACAGGCATACTCTCAAGCTGAGTTATTAGTTGAGTCTATACCAACTCCCAGTTTC---------CACATACAAAGTAGGTCTTTAGGGGTAACACCTCCTATTGAACAAGTTGCCTCGTTACTTGATATGAGAATAACATCACCCGGTAAAAGATCCTTGCTTCAAATGGGGTTTCCTATTTATTCCCTTCCTGCTCATATAGGCACCTTGTTGGATAAAGGTTGGACTATTATAGTTATTGATGAATTAGCCACTGGTAAATCG…
	Fanellia_euthyeia_AR213	???????????????ATGCAGTATTTCAACTTAATGGAGGAAAATTATTCTAAGTATGGGTTATCAGTAATCCAGCTTATCCAAATTGGTAAGTTCTATGAACTTTGGCATGAGCCGGATGTTCCTAGTATACAACAGGCATACTCTCAAGCTGAGTTATTAGTTGAGTCTATACCAACTCCCAGTTTC---------CACATACAAAGTAGGTCTTTAGGGGTAACACCTCCTATTGAACAAGTTGCCTCGTTACTTGATATGAGAATAACATCACCCGGTAAAAGATCCTTGCTTCAAATGGGGTTTCCTATTTATTCCCTTCCTGCTCATATAGGCACCTTGTTGGATAAAGGTTGGACTATTATAGTTATTGATGAATTAGCCACTGGTAAATCG…
	Fanellia_medialis_AR210	???????????????ATGCAGTATTTCAACTTAATGGAGGAAAATTATTCTAAGTATGGGTTATCAGTAATCCAGCTTATCCAAATTGGTAAGTTCTATGAACTTTGGCATGAGCCGGATGTTCCTAGTATACAACAGGCATACTCTCAAGCTGAGTTATTAGTTGAGTCTATACCAACTCCCAGTTCC---------CACATACAAAGTAGGTCTTTAGGGGTAACACCTCCTATTGAACAAGTTGCCTCGTTACTTGATATGAGAATAACATCACCCGGTAAAAGATCCTTGCTTCAAATGGGGTTTCCTATTTATTCCCTTCCTGCTCATATAGGCACCTTGTTGGATAAAGGTTGGACTATTATAGTTATTGATGAATTAGCCACTGGTAAATCG…
	Fanellia_korema_AR204	???????????????ATGCAGTATTTCAACTTAATGGAGGAGAATTATTCTAAGTATGGGTTATCAGTAATCCAGCTTATCCAAATTGGTAAGTTCTATGAACTTTGGCATGAGCCTGATGTTCCTAGTATACAACAGGCATACTCTCAAGCTGAGTTATTAGTTGAGTCTATACCAACTCCCAGTTCC---------CACATACAAAGTAGGTCTTTAGGGGTAACACCTCCTATTGAACAAGTTGCCTCGTTACTTGATATGAGAATAACATCACCCGGTAAAAGATCCTTGCTTCAAATGGGGTTTCCTATTTATTCCCTTACTGCTCATCTAGGCACCTTGTTGGATAAAGGCTGGACTATTATAGTTATTGATGAATTAGCCACTGGTAAATCG…
	Fanellia_korema_AR226	???????????????ATGCAGTATTTCAACTTAATGGAGGAGAATTATTCTAAGTATGGGTTATCAGTAATCCAGCTTATCCAAATTGGTAAGTTCTATGAACTTTGGCATGAGCCTGATGTTCCTAGTATACAACAGGCATACTCTCAAGCTGAGTTATTAGTTGAGTCTATACCAACTCCCAGTTCC---------CACATACAAAGTAGGTCTTTAGGGGTAACACCTCCTATTGAACAAGTTGCCTCGTTACTTGATATGAGAATAACATCACCCGGTAAAAGATCCTTGCTTCAAATGGGGTTTCCTATTTATTCCCTTACTGCTCATCTAGGCACCTTGTTGGATAAAGGCTGGACTATTATAGTTATTGATGAATTAGCCACTGGTAAATCG…
	Metafannyella_kuekenthali_D3	???????????????ATGCAGTATTTCAACTTAATGGAGGAGAATTATTCTAAGTATGGGTTATCAGTAATCCAGCTTATCCAGATTGGTAAGTTCTATGAGCTTTGGCATGAGCCTGATGTTTTTAGTATACAACAGGCATACTCTCAAGCTGAGTTATTAGTTGAGTTGATACCAACTCACAGTTCC---------CACATACGAAGTAAGTCGTTAGGGGTAACACCGCCTATTGAACAAGTTGCCTCGTTACTTGATATGAGAATAACATCCCCCGGTAAAAGATCCCTGCTTCAAATGGGGTTTCCTATTTATTCCCTTACTGCTCATCTAGGCACCTTGTTGGATAAAGGTTGGACTATTATAGTTATTGATGAATTAGCCACTGGTAAATCG…
	Metafannyella_kuekenthali_I08	???????????????ATGCAGTATTTCAACTTAATGGAGGAGAATTATTCTAAGTATGGGTTATCAGTAATCCAGCTTATCCAGATTGGTAAGTTCTATGAGCTTTGGCATGAGCCTGATGTTCTTAGTATACAACAGGCATACTCTCAAGCTGAGTTATTAGTTGAGTTGATACCAACTCACAGTTCC---------CACATACGAAGTAAGTCGTTAGGGGTAACACCGCCTATTGAACAAGTTGCCTCGTTACTTGATATGAGAATAACATCCCCCGGTAAAAGATCCCTGCTTCAAATGGGGTTTCCTATTTATTCCCTTACTGCTCATCTAGGCACCTTGTTGGATAAAGGTTGGACTATTATAGTTATTGATGAATTAGCCACTGGTAAATCG…
	Metafannyella_kuekenthali_R23	???????????????ATGCAGTATTTCAACTTAATGGAGGAGAATTATTCTAAGTATGGGTTATCAGTAATCCAGCTTATCCAGATTGGTAAGTTCTATGAGCTTTGGCATGAGCCTGATGTTTTTAGTATACAACAGGCATACTCTCAAGCTGAGTTATTAGTTGAGTTGATACCAACTCACAGTTCC---------CACATACGAAGTAAGTCGTTAGGGGTAACACCGCCTATTGAACAAGTTGCCTCGTTACTTGATATGAGAATAACATCCCCCGGTAAAAGATCCCTGCTTCAAATGGGGTTTCCTATTTATTCCCTTACTGCTCATCTAGGCACCTTGTTGGATAAAGGTTGGACTATTATAGTTATTGATGAATTAGCCACTGGTAAATCG…
	Narella_cf_mosaica_AR121	???????????????ATGCAGTATTTCAACTTAATGGAGGAGAATTATTCTAAGTATGGGTTATCAGTAATCCAGCTTATCCAGATTGGTAAGTTCTATGAACTTTGGCATGAGCCTGATGTTCCTAGTATACAACAAGCATACTCTCAAGCTGAGTTATTAGTTGAGTCTATACCAACTCACAGTACC---------CGGATACGAAGTAGGTCTTTAGGGGTAACACCTCCTATTGAACAAGTTGCCTCGTTACTTGATATGAGAATAACATCCCCCGGTAAAAGATCCTTGCTTCAAATGGGGTTTCCTATTTATTCCCTTACTACTCATATAGGCACCTTGTTGGATAAAGGTTGGACTATTATAGTTATTGATGAATTAGTCACTGGTAAATCG…
	Narella_sp_n_B_SW3719	???????????????ATGCAGTATTTCAACTTAATGGAGGAGAATTATTCTAAGTATGGGTTATCAGTAATCCAGCTTATCCAGATTGGTAAGTTCTATGAACTTTGGCATGAGCCTGATGTTCCTAGTATACAACAAGCATACTCTCAAGCTGAGTTATTAGTTGAGTCTATGCCAACTCACAGTACC---------CATATACGAAGTAGGTCTTTAGGGGTAACACCTCCTATTGAACAAGTTGCCTCGTTACTTGATATGAGAATAACATCACCCGGTAAAAGATCCTTGCTTCAAATGGGGTTTCCTATTTATTCCCTTACTACTCATATAGGCACCTTGTTGGATAAAGGTTGGACTATTATAGTTATTGATGAATTAGTCACTGGTAAATCG…
	Narella_sp_n_C_SW3807	???????????????ATGCAGTATTTCAACTTAATGGAGGAGAATTATTCTAAGTATGGGTTATCAGTAATCCAGCTTATCCAGATTGGTAAGTTCTATGAACTTTGGCATGAGCCTGATGTTCCTAGTATACAACAAGCATACTCTCAAGCTGAGTTATTAGTTGAGTCTATGCCAACTCACAGTACC---------CATATACGAAGTAGGTCTTTAGGGGTAACACCTCCTATTGAACAAGTTGCCTCGTTACTTGATATGAGAATAACATCACCCGGTAAAAGATCCTTGCTTCAAATGGGGTTTCCTATTTATTCCCTTACTACTCATATAGGCACCTTGTTGGATAAAGGTTGGACTATTATAGTTATTGATGAATTAGTCACTGGTAAATCG…
	Parastenella_cf_ramosa_SW0208	???????????????ATGCAGTATTTCAACTTAATGGAGGAGAATTATTCTAAGTATGGGCTATCAGTAATCCAGCTTATCCAGATTGGTAAGTTCTATGAACTTTGGCATGAGCCTGATGTTCCTAGTATACAACAAGCATACTCTCAAGCTGAGTTATTAGTTGAGTCTATACCAACTCACAGTACC---------CAGATACGAAGTAGGTCTTTAGGGGTAACACCTCCTATTGAACAAGTTGCCTCGTTACTTGATATGAGAATAACATCACCCGGTAAAAGATCCTTGCTTCAAATGGGGTTTCCTATTTATTCCCTTACTACTCATATAGGCACCTTGTTGGATAAAGGTTGGACTATTATAGTTATTGATGAATTAGTCACTGGTAAATCG…
	Parastenella_spinosa_G60	???????????????ATGCAGTATTTCAACTTAATGGAGGAGAATTATTCTAAGTATGGGCTATCAGTAATCCAGCTTATCCAGATTGGTAAGTTCTATGAACTTTGGCATGAGCCTGATGTTCCTAGTATACAACAAGCATACTCTCAAGCTGAGTTATTAGTTGAGTCTATACCAACTCACAGTACC---------CAGATACGAAGTAGGTCTTTAGGGGTAACACCTCCTATTGAACAAGTTGCCTCGTTACTTGATATGAGAATAACATCACCCGGTAAAAGATCCTTGCTTCAAATGGGGTTTCCTATTTATTCCCTTACTACTCATATAGGCACCTTGTTGGATAAAGGTTGGACTATTATAGTTATTGATGAATTAGTCACTGGTAAATCG…
	Parastenella_spinosa_T147	???????????????ATGCAGAATTTCAACTTAATGGAGGAGAATTATTCTAAGTATGGGCTATCAGTAATCCAGCTTATCCAGATTGGTAAGTTCTATGAACTTTGGCATGAGCCTGATGTTCCTAGTATACAACAAGCATACTCTCAAGCTGAGTTATTAGTTGAGTCTATACCAACTCACAGTACC---------CAGATACGAAGTAGGTCTTTAGGGGTAACACCTCCTATTGAACAAGTTGCCTCGTTACTTGATATGAGAATAACATCACCCGGTAAAAGATCCTTGCTTCAAATGGGGTTTCCTATTTATTCCCTTACTACTCATATAGGCACCTTGTTGGATAAAGGTTGGACTATTATAGTTATTGATGAATTAGTCACTGGTAAATCG…
	Narella_sp_n_A_SW3746	???????????????GTGCAGTATTTCAACTTAATGGAGGAGAATTATTCTAAGTGTGGGTTATCAGTAATCCAGCTTATCCAGATTGGTAAGTTCTATGAAATTTGGCATGAGCCTGATGTTCCTAGTATACAACAAGCATACTCTCAAGCTGAGTTATTAGTTGAGTCTATGCCAACTCACAGTACC---------CAGATACGAAGTAGGTCTTTAGGGGTAACACCTCCTATTGAACAAGTTGCCTCGTTACTTGATATGAGAATAACATCCCCCGGTAAAAGATCCTTGCTTCAAATGGGGTTTCCTATTTATTCCCTTACTACTCATATAGGCACCTTGTTGGATAAAGGTTGGACTATTATAGTTATTGATGAATTAGTCACTGGTAAATCG…
	Narella_clavata_AR236	???????????????ATGCAGTATTTCAACTTAATGGAGGAGAATTATTCTAAGTATGGGTTATCAGTAATCCAGCTTATCCAGATTGGTAAGTTCTATGAACTTTGGCATGAGCCTGATGTTCCTAGTATACAACAAGCATACTCTCAAGCTGAGTTATTAGTTGAGCCGATACCAACTCACAGTACC---------CATATACGAAGTAGGTCTTTAGGGGTAACACCTCCTATTGAACAAGTTGCCTCGTTACTTGATATGAGAATAACATCCCCCGGTAAAAGATCCTTGCTTCAAATGGGGTTTCCTATTTATTCCCTTACTACTCATCTAGGCACCTTGTTGGATAAAGGCTGGACTATTATAGTTATTGATGAATTAGTCACTGGTAAATCG…
	Narella_sp_n_A_SW3824	???????????????ATGCAGTATTTCAACTTAATGGAGGAGAATTATTCTAAGTATGGGCTATCAGTAATCCAGCTTATCCAGATTGGTAAGTTCTATGAACTTTGGCATGAGCCTGATGTTCCTAGTATACAACAAGCATACTCTCAAGCTGAGTTATTAGTTGAGCCTATACCAACTCACAGTACC---------CATATACGAAGTAGGTCTTTAGGGGTAACACCTCCTATTGAACAAGTTGCCTCGTTACTTGATATGAGAATAACATCCCCCGGTAAAAGATCCTTGCTTCAAATGGGGTTTCCTATTTATTCCCTTACTACTCATCTAGGCACCTTGTTGGATAAAGGCTGGACTATTATAGTTATTGATGAATTAGTCACTGGTAAATCG…
	Primnoa_sp_n_A_SW0960	???????????????ATGCAGTATTTCAACTTAATGGAGGAGAATTATTCTAAGTATGGGGTATCAGTAATCCAGCTTATCCAGATTGGTAAGTTCTATGAACTTTGGCATGAGCCTGATGTTACTAGTATACAACAAGCATACTCTCAAGCTGAGTTATTAGTTGAGTCTATACCAACTCACAGTACC---------CATATACGAAGTAGGTCTTTAGGGGTAACACCTCCTATTGAACAAGTTGCCTCGTTACTTGATATGAGAATAACATCACCCGGTAAAAGATCCTTGCTTCAAATGGGGTTTCCTATTTATTCCCTTACGACTCATATAGGCACCTTGTTGGATAAAGGTTGGACTATTATAGTTATTGATGAATTAGTCACTAGTAAATCG…
	Primnoa_sp_n_A_SW3518	???????????????ATGCAGTATTTCAACTTAATGGAGGAGAATTATTCTAAGTATGGGGTATCAGTAATCCAGCTTATCCAGATTGGTAAGTTCTATGAACTTTGGCATGAGCCTGATGTTACTAGTATACAACAAGCATACTCTCAAGCTGAGTTATTAGTTGAGTCTATACCAACTCACAGTACC---------CATATACGAAGTAGGTCTTTAGGGGTAACACCTCCTATTGAACAAGTTGCCTCGTTACTTGATATGAGAATAACATCACCCGGTAAAAGATCCTTGCTTCAAATGGGGTTTCCTATTTATTCCCTTACGACTCATATAGGCACCTTGTTGGATAAAGGTTGGACTATTATAGTTATTGATGAATTAGTCACTAGTAAATCG…
	Perissogorgia_monile_AR244	???????????????ATGCAGTATTTCAACTTAATGGAGGAGAATTATTCTAAGTATGGGTTATCAGTAATCCAGCTTATCCAGATTGGTAAGTTCTATGAACTTTGGCATGAGCCTGATGTTCCTAGTATACAACAAGCATACTCTCAAGCTGAATTATTAGTTGAGTCTATGCCAACTCACAGTTCC---------CACATACGAAGTAGGTCTTTAGGGGTAACACTTCCTATTGAACAAGTTGCCTCGTTACTTGATATGAGAATAACATCCCCCGGTAAAAGATCCTTGCTTCAAATGGGGTTTCCTATTTATTCCCTTACTACTCATATAGGCACCTTGTTGGATAAAGGTTGGACTATTATAGTTATTGATGAATTAGCCACTGATAAATCG…
	Primnoella_cf_delicatissima_PRIM01	???????????????ATGCAGTATTTCAACTTAATGGAGGAGAATTATTCTAAGTATGGGTTATCAGTAATCCAGCTTATACAGATTGGTAAGTTCTATGAACTTTGGCATGAGCCTGATGTTCCTAGTATACAACAGGCATACTCTCAAGCTGAGTTATTAGTTGAGTCTATACCAACTCACAGTCCC---------CACATACTAAGTGGGCCTTTAGGGGTAACACCTCCTATTGAACAAGTTGCCTCGTTACTTGATATGAGAATAACATCACCCGGTAAAAGATCCCTGCTTCAAATGGGGTTTCCTATTTATTCCCTTACTGCTCATATAGGCACCTTGTTGGATAAAGGTTGGACTATTATAGTTATTGATGAATTAGCCACTGGTAAATCG…
	Primnoella_cf_delicatissima_PRIM02	???????????????ATGCAGTATTTCAACTTAATGGAGGAGAATTATTCTAAGTATGGGTTATCAGTAATCCAGCTTATACAGATTGGTAAGTTCTATGAACTTTGGCATGAGCCTGATGTTCCTAGTATACAACAGGCATACTCTCAAGCTGAGTTATTAGTTGAGTCTATACCAACTCACAGTCCC---------CACATACTAAGTGGGCCTTTAGGGGTAACACCTCCTATTGAACAAGTTGCCTCGTTACTTGATATGAGAATAACATCACCCGGTAAAAGATCCCTGCTTCAAATGGGGTTTCCTATTTATTCCCTTACTGCTCATATAGGCACCTTGTTGGATAAAGGTTGGACTATTATAGTTATTGATGAATTAGCCACTGGTAAATCG…
	Convexella_cf_magelhaenica_O22	???????????????ATGCAGTATTTCAACTTAATGGAGGAGAATTATTCTAAGTATGGGTTATCAGTAATCCAGCTTATCCAGATTGGTAAGTTCTATGAACTTTGGCATGAGCCTGATGTTCCTAGTGTCCAACAGGCATACTCTCAAGCTGAGTTATTAGTTGAGTCTATACCAACTCACAGTTCC---------CACATACGAAGTAGGTC---------TACACCTCCTATTGAACAAGTTGCCTCGTTACTTGATATGAGAATAACATCACCCGGTAAAAGATCCTTGCTTCAAATGGGGTTTCCTATTTATTCCCTTAGTGCTCATATAGGCACCTTGTTGGATAAAGGTTGGACTATTATAGTTATTGATGAATTAGCCACTGATAAATCG…
	Plumarella_undulata_O28	???????????????ATGCAGTATTTCAACTTAATGGAGGAGAATTATTCTAAGTATGGGTTATCAGTAATCCAGCTTATCCAGATTGGTAAGTTCTATGAACTTTGGCATGAGCCTGATGTTCCTAGTGTCCAACAGGCATACTCTCAAGCTGAGTTATTAGTTGAGTCTATACCAACTCACAGTTCC---------CACATACGAAGTAGGTC---------TACACCTCCTATTGAACAAGTTGCCTCGTTACTTGATATGAGAATAACATCACCCGGTAAAAGATCCTTGCTTCAAATGGGGTTTCCTATTTATTCCCTTAGTGCTCATATAGGCACCTTGTTGGATAAAGGTTGGACTATTATAGTTATTGATGAATTAGCCACTGATAAATCG…
	Plumarella_undulata_B48	???????????????ATGCAGTATTTCAACTTAATGGAGGAGAATTATTCTAAGTATGGGTTATCAGTAATCCAGCTTATCCAGATTGGTAAGTTCTATGAACTTTGGCATGAGCCTGATGTTCCTAGTGTCCAACAGGCATACTCTCAAGCTGAGTTATTAGTTGAGTCTATACCAACTCACAGTTCC---------CACATACGAAGTAGGTC---------TACACCTCCTATTGAACAAGTTGCCTCGTTACTTGATATGAGAATAACATCACCCGGTAAAAGATCCTTGCTTCAAATGGGGTTTCCTATTTATTCCCTTAGTGCTCATATAGGCACCTTGTTGGATAAAGGTTGGACTATTATAGTTATTGATGAATTAGCCACTGATAAATCG…
	Plumarella_undulata_S093	???????????????ATGCAGTATTTCAACTTAATGGAGGAGAATTATTCTAAGTATGGGTTATCAGTAATCCAGCTTATCCAGATTGGTAAGTTCTATGAACTTTGGCATGAGCCTGATGTTCCTAGTGTCCAACAGGCATACTCTCAAGCTGAGTTATTAGTTGAGTCTATACCAACTCACAGTTCC---------CACATACGAAGTAGGTC---------TACACCTCCTATTGAACAAGTTGCCTCGTTACTTGATATGAGAATAACATCACCCGGTAAAAGATCCTTGCTTCAAATGGGGTTTCCTATTTATTCCCTTAGTGCTCATATAGGCACCTTGTTGGATAAAGGTTGGACTATTATAGTTATTGATGAATTAGCCACTGATAAATCG…
	Plumarella_undulata_Z046	???????????????ATGCAGTATTTCAACTTAATGGAGGAGAATTATTCTAAGTATGGGTTATCAGTAATCCAGCTTATCCAGATTGGTAAGTTCTATGAACTTTGGCATGAGCCTGATGTTCCTGGTGTCCAACAGGCATACTCTAAAGCTGAGTTATTAGTTGAGTCGATACCAACTCACAGTTCC---------CACATACGAAGTAGGTC---------TACACCTCCTATTGAACAAGTTGCCTCGTTACTTGATATGAGAATAACATCACCCGGTAAAAGATCCTTGCTTCAAATGGGGTTTCCTATTTATTCCCTTAGTGCTCATATAGGCACCTTGTTGGATAAAGGTTGGACTATTATAGTTATTGATGAATTAGCCACTGATAAATCG…
	Plumarella_diadema_AE068	???????????????ATGCAGTATTTCAACTTAATGGAGGAGAATTATTCTAAGTATGGGTTATCAGTAATCCAGCTTATCCAGATTGGTAAGTTCTATGAACTTTGGCATGAGCCGAATGTTCCTAGTATACAACAGGCATACTCTCAAGCTGAGTTATTAGTTGAGTCTATACCAACTCACAGTTCC---------CACATACGAAGTGGGTC---------TACACCTCCTATTGAACAAGTTGCCTCGTTACTTGATATGAGAATAACATCCCCTGGTAAAAGATCCTTGCTTCAAATGGGGTTTCCTATTTATTCCCTTAATGCTCATATAGGCACCTTGTTGGATAAAGGTTGGACTATTATAGTTATTGATGAATTAGCCACTGATAAATCG…
	Plumarella_diadema_S060	???????????????ATGCAGTATTTCAACTTAATGGAGGAGAATTATTCTAAGTATGGGTTATCAGTAATCCAGCTTATCCAGATTGGTAAGTTCTATGAACTTTGGCATGAGCCTAATGTTCCTAGTATACAACAGGCATACTCTCAAGCTGAGTTATTAGTTGAGTCTATACCAACTCACAGTTCC---------CACATACGAAGTGGGTC---------TACACCTCCTATTGAACAAGTTGCCTCGTTACTTGATATGAGAATAACATCCCCTGGTAAAAGATCCTTGCTTCAAATGGGGTTTCCTATTTATTCCCTTAATGCTCATATAGGCACCTTGTTGGATAAAGGTTGGACTATTATAGTTATTGATGAATTAGCCACTGATAAATCG…
	Plumarella_diadema_Z051	???????????????ATGCAGTATTTCAACTTAATGGAGGAGAATTATTCTAAGTATGGGTTATCAGTAATCCAGCTTATCCAGATTGGTAAGTTCTATGAACTTTGGCATGAGCCTAATGTTCCTAGTATACAACAGGCATACTCTCAAGCTGAGTTATTAGTTGAGTCTATACCAACTCACAGTTCC---------CACATACGAAGTGGGTC---------TACACCTCCTATTGAACAAGTTGCCTCGTTACTTGATATGAGAATAACATCCCCTGGTAAAAGATCCTTGCTTCAAATGGGGTTTCCTATTTATTCCCTTAATGCTCATATAGGCACCTTGTTGGATAAAGGTTGGACTATTATAGTTATTGATGAATTAGCCACTGATAAATCG…
	Plumarella_diadema_B34	???????????????ATGCAGTATTTCAACTTAATGGAGGAGAATTATTCTAAGTATGGGTTATCAGTAATCCAGCTTATCCAGATTGGTAAGTTCTATGAACTTTGGCATGAGCCTAATGTTCCTAGTATACAACAGGCATACTCTCAAGCTGAGTTATTAGTTGAGTCTATACCAACTCACAGTTCC---------CACATACGAAGTGGGTC---------TACACCTCCTATTGAACAAGTTGCCTCGTTACTTGATATGAGAATAACATCCCCTGGTAAAAGATCCTTGCTTCAAATGGGGTTTCCTATTTATTCCCTTAATGCTCATATAGGCACCTTGTTGGATAAAGGTTGGACTATTATAGTTATTGATGAATTAGCCACTGATAAATCG…
	Thouarella_antarctica_AR018	???????????????ATGCAGTATTTCAACTTAATGGAGGAGAATTATTCTAAGTATGGGTTATCAGTAATCCAGCTTATCCAGATTGGTAAGTTCTATGAACTTTGGCATGAGCCTGATGTTCCTAGTATCCAACAGGCATACTCTCAAGCTGAGTTATTAGTTGAGTCTATACCAACTCACAGTTCC---------CACATACGAAGTAGGTC---------TACACCTCCTATTGAACAAGTTGCCTCGTTACTTGATATGAGAATAACATCCCCCGGTAAAAGATCCTTGCTTCAAATGGGGTTTCCTATTTATTCCCTTAATGCTCATATAGGCACCTTGTTGGATAAAGGTTGGACTATTATAGTTATTGATGAATTAGCCACTGATAAATCG…
	Thouarella_chilensis_N09	???????????????ATGCAGTATTTCAACTTAATGGAGGAGAATTATTCGAAGTATGGGTTATCAGTAATCCAGCTTATCCAGATTGGTAAGTTCTATGAACTTTGGCATGAGCCTGATGTTCCTAGTATACAACTGGCATACTCTCAAGCTGAGTTATTAGTTGAGTCGATACCAACTCACAGTTCC---------CACATACGAAGTGGGTC---------TACACCTCCTATTGAACAAGTTGCCTCGTTACTTGATATGAGAATAACATCCCCTGGTAAAAGATCCTTGCTTCAAATGGGGTTTCCTATTTATTCCCTCAATGCTCATATAGGCACCTTGTTGGATAAAGGTTGGACTATTATAGTTATTGATGAATTAGCCACTGATAAATCG…
	Thouarella_variabilis_AR027	???????????????ATGCAGTATTTCAACTTAATGGAGGAGAATTATTCNAAGTATGGGTTATCAGTAATCCAGCTTATCCAGATTGGTAAGTTCTATGAACTTTGGCATGAGCCTGATGTTCCTAGTATACAACTGGCATACTCTCAAGCTGAGTTATTAGTTGAGTCGATACCAACTCACAGTTCC---------CACATACGAAGTGGGTC---------TACACCTCCTATTGAACAAGTTGCCTCGTTACTTGATATGAGAATAACATCCCCTGGTAAAAGATCCTTGCTTCAAATGGGGTTTCCTATTTATTCCCTCAATGCTCATATAGGCACCTTGTTGGATAAAGGTTGGACTATTATAGTTATTGATGAATTAGCCACTGATAAATCG…
	Thouarella_cf_variabilis_A06	???????????????ATGCAGTATTTCAACTTAATAGAGGAGAATTATTCTAAGTATGGGTTATCCGTAATCCAGCTTATCCAGATTGGTAAGTTCTATGAACTTTGGCATGAGCCTGATGTTCCTAGTATACAACAGGCATACTCTCAAGCTGAGTTATTAGTTGAGTCAATACCAACTCACAGTTCC---------CACATACGAAGTAGGTC---------TACACCTCCTATTGAACAAGTTGCCTCGTTACTTGATATGAGAATAACATCCCCCGGTAAAAGATCCTTGCTTCAAATGGGGTTTCCTATTTATTCCCTCAATGCTCATATAGGCACCTTGTTAGATAAAGGTTGGACTATTATAGTTATTGATGAATTAGCCACTGATAAATCG…
	Thouarella_sp_n_A_AC28	???????????????ATGCAGTATTTCAACTTAATAGAGGAGAATTATTCTAAGTATGGGTTATCCGTAATCCAGCTTATCCAGATTGGTAAGTTCTATGAACTTTGGCATGAGCCTGATGTTCCTAGTATACAACAGGCATACTCTCAAGCTGAGTTATTAGTTGAGTCAATACCAACTCACAGTTCC---------CACATACGAAGTAGGTC---------TACACCTCCTATTGAACAAGTTGCCTCGTTACTTGATATGAGAATAACATCCCCCGGTAAAAGATCCTTGCTTCAAATGGGGTTTCCTATTTATTCCCTCAATGCTCATATAGGCACCTTGTTAGATAAAGGTTGGACTATTATAGTTATTGATGAATTAGCCACTGATAAATCG…
	Thouarella_variabilis_F6	???????????????ATGCAGTATTTCAACTTAATAGAGGAGAATTATTCTAAGTATGGGTTATCCGTAATCCAGCTTATCCAGATTGGTAAGTTCTATGAACTTTGGCATGAGCCTGATGTTCCTAGTATACAACAGGCATACTCTCAAGCTGAGTTATTAGTTGAGTCAATACCAACTCACAGTTCC---------CACATACGAAGTAGGTC---------TACACCTCCTATTGAACAAGTTGCCTCGTTACTTGATATGAGAATAACATCCCCCGGTAAAAGATCCTTGCTTCAAATGGGGTTTCCTATTTATTCCCTCAATGCTCATATAGGCACCTTGTTAGATAAAGGTTGGACTATTATAGTTATTGATGAATTAGCCACTGATAAATCG…
	Thouarella_pendulina_AR135	???????????????ATGCAGTATTTCAACTTAATGGAGGAGAATTATTCTAAGTATGGGTTATCCGTAATCCAGCTTATCCAGATTGGTAAGTTCTATGAACTTTGGCATGAGCCTGATGTTCCTAGTATACAACTGGCATACTCTCAAGCTGAGTTATTAGTTGAGTTGATACCAACTCACAGTTCC---------CACATACTTCGTAGGTC---------TACACCTCCTATTGAACAAGTTGCCTCGTTACTTGATATGAGAATAACCTCCCCCGGTAAAAGATCCTTGCTTCAAATGGGGTTTCCTATTTATTCCCTCAATGCTCATATAGGCACCTTGTTGGATAAAGGTTGGACTATTATAGTTATTGATGAATTAGCCACTGATAAATCG…
	Thouarella_cf_brucei_T125	???????????????ATGCAGTATTTCAACTTAATGGAGGAGAATTATTCTAAGTATGGGTTATCAGTAATCCAGCTTATCCAGATTGGTAAGTTCTATGAACTTTGGCATGAGCCTGATGTTCCTAGTCTCCAACAGGCATACTCTCAAGCTGAGTTATTAGTTGAGTCTATACCAACTCACAGTTTA---------CACATACGAAGTAGGTC---------TACACCTCCTATTGAACAAGTTGCCTCGTTACTTGATATGAGAATAACATCGCCCGGTAAAAGATCCTTGCTTCAAATGGGGTTTCCTATTTATTCCCTTAATGCTCATATAGGCACCTTGTTGGATAAAGGTTGGACTATTATAGTTATTGATGAATTAGCCACTGATAAATCG…
	Thouarella_variabilis_AR096	???????????????ATGCAGTATTTCAACTTAATGGAGGAGAATTATTCTAAGTATGGGTTATCAGTAATCCAGCTTATACAGATTGGTAAGTTCTATGAACTTTGGCATGAGCCTGATGTTCCTAGTCTCCAACAGGCATACTCTCAAGCTGAGTTATTAGTTGAGTCTATACCAACTCACAGTTTA---------CACATACGAAGTAGGTC---------TACACCTCCTATTGAACAAGTTGCCTCGTTACTTGATATGAGAATAACATCGCCCGGTAAAAGATCCTTGCTTCAAATGGGGTTTCCTATTTATTCCCTTAATGCTCATATAGGCACCTTGTTGGATAAAGGTTGGACTATTATAGTTATTGATGAATTAGCCACTGATAAATCG…
	Thouarella_variabilis_AR134	???????????????ATGCAGTATTTCAACTTAATGGAGGAGAATTATTCTAAGTATGGGTTATCAGTAATCCAGCTTATACAGATTGGTAAGTTCTATGAACTTTGGCATGAGCCTGATGTTCCTAGTCTCCAACAGGCATACTCTCAAGCTGAGTTATTAGTTGAGTCTATACCAACTCACAGTTTA---------CACATACGAAGTAGGTC---------TACACCTCCTATTGAACAAGTTGCCTCGTTACTTGATATGAGAATAACATCGCCCGGTAAAAGATCCTTGCTTCAAATGGGGTTTCCTATTTATTCCCTTAATGCTCATATAGGCACCTTGTTGGATAAAGGTTGGACTATTATAGTTATTGATGAATTAGCCACTGATAAATCG…
	Thouarella_variabilis_AR169	???????????????ATGCAGTATTTCAACTTAATGGAGGAGAATTATTCTAAGTATGGGTTATCAGTAATCCAGCTTATACAGATTGGTAAGTTCTATGAACTTTGGCATGAGCCTGATGTTCCTAGTCTCCAACAGGCATACTCTCAAGCTGAGTTATTAGTTGAGTCTATACCAACTCACAGTTTA---------CACATACGAAGTAGGTC---------TACACCTCCTATTGAACAAGTTGCCTCGTTACTTGATATGAGAATAACATCGCCCGGTAAAAGATCCTTGCTTCAAATGGGGTTTCCTATTTATTCCCTTAATGCTCATATAGGCACCTTGTTGGATAAAGGTTGGACTATTATAGTTATTGATGAATTAGCCACTGATAAATCG…
	Thouarella_variabilis_AE059	???????????????ATGCAGTATTTCAACTTAATGGAGGAGAATTATTCTAAGTATGGGTTATCAGTAATCCAGCTTATCCAGATTGGTAAGTTCTATGAACTTTGGCATGAGCCTGATGTTCCTAGTATCCAACAGGCATACTCTCAAGCTGAGTTATTAGTTGAGTCTATACCAACTCACAGTTTA---------CACATACGAAGTAGGTC---------TACACCTCCTATTGAACAAGTTGCCTCGTTACTTGATATGAGAATAACATCGCCCGGTAAAAGATCCTTGCTTCAAATGGGGTTTCCTATTTATTCCCTTAATGCTCATATAGGCACCTTGTTGGATAAAGGTTGGACTATTATAGTTATTGATGAATTAGCCACTGATAAATCG…
	Thouarella_antarctica_AE064	???????????????ATGCAGTATTTCAACTTAATGGAGGAGAATTATTCTAAGTATGGGTTATCAGTAATCCAGCTTATCCAGATTGGTAAGTTCTATGAACTTTGGCATGAGCCTGATGTTCCTAGTATCCAACAGGCATACTCTCAAGCTGAGTTATTAGTTGAGTCTATACCAACTCACAGTTCC---------CACATACGAAGTAGGTCGCCGGAGCGGACACCTCCTATTGAACAAGTTGCCTCGTTACTTGATATGAGAATAACATCACCCGGTAAAAGATCCTTGCTTCAAATGGGGTTTCCTATTTATTCCCTTGATGCTCATCTAGGCACCTTGTTGGATAAAGGTTGGACTATTATAGTTATTGATGAATTAGCCACTGATAAATCG…
	Thouarella_chilensis_AE026	???????????????ATGCAGTATTTCAACTTAATGGAGGAGAATTATTCTAAGTATGGGTTATCAGTAATCCAGCTTATCCAGATTGGTAAGTTCTATGAACTTTGGCATGAGCCTGATGTTCCTAGTATCCAACAGGCATACTCTCAAGCTGAGTTATTAGTTGAGTCTATACCAACTCACAGTTCC---------CACATACGAAGTAGGTCGCCGGAGCGGACACCTCCTATTGAACAAGTTGCCTCGTTACTTGATATGAGAATAACATCACCCGGTAAAAGATCCTTGCTTCAAATGGGGTTTCCTATTTATTCCCTTGATGCTCATCTAGGCACCTTGTTGGATAAAGGTTGGACTATTATAGTTATTGATGAATTAGCCACTGATAAATCG…
	Thouarella_chilensis_R54	???????????????ATGCAGTATTTCAACTTAATGGAGGAGAATTATTCTAAGTATGGGTTATCAGTAATCCAGCTTATCCAGATTGGTAAGTTCTATGAACTTTGGCATGAGCCTGATGTTCCTAGTATCCAACAGGCATACTCTCAAGCTGAGTTATTAGTTGAGTCTATACCAACTCACAGTTCC---------CACATACGAAGTAGGTCGCCGGAGCGGACACCTCCTATTGAACAAGTTGCCTCGTTACTTGATATGAGAATAACATCACCCGGTAAAAGATCCTTGCTTCAAATGGGGTTTCCTATTTATTCCCTTGATGCTCATCTAGGCACCTTGTTGGATAAAGGTTGGACTATTATAGTTATTGATGAATTAGCCACTGATAAATCG…
	Thouarella_antarctica_S170	???????????????ATGCAGTATTTCAACTTAATGGAGGAGAATTATTCTAAGTATGGGTTATCAGTAATCCAGCTTATCCAGATTGGTAAGTTCTATGAACTTTGGCATGAGCCTGATGTTCCTAGTATCCAACAGGCATACTCTCAAGCTGAGTTATTAGTTGAGTCTATACCAACTCACAGTTCC---------CACATACGAAGTAGGTCGCCGGAGCGGACACCTCCTATTGAACAAGTTGCCTCGTTACTTGATATGAGAATAACATCACCCGGTAAAAGATCCTTGCTTCAAATGGGGTTTCCTATTTATTCCCTTGATGCTCATCTAGGCACCTTGTTGGATAAAGGTTGGACTATTATAGTTATTGATGAATTAGCCACTGATAAATCG…
	Thouarella_crenelata_AE057	????????????????????????????????????GAGGAGAATTATTCTAAGTATGGGTTATCAGTAATCCAGCTTATCCAGATTGGTAAGTTCTATGAACTTTGGCATGAGCCTGATGTTCCTAGTATCCAACAGGCATACTCTCAAGCTGAGTTATTAGTTGAGTCTATACCAACTCACAGTTCC---------CACATACGAAGTAGGTCGCCTGAGCGGACACCTCCTATTGAACAAGTTGCCTCGTTACTTGATATGAGAATAACATCACCCGGTAAAAGATCCTTGCTTCAAATGGGGTTTCCTATTTATTCCCTTGATGCTCATCTAGGCACCTTGTTGGATAAAGGTTGGACTATTATAGTTATTGATGAATTAGCCACTGATAAATCG…
	Thouarella_crenelata_S125	???????????????ATGCAGTATTTCAACTTAATGGAGGAGAATTATTCTAAGTATGGGTTATCAGTAATCCAGCTTATCCAGATTGGTAAGTTCTATGAACTTTGGCATGAGCCTGATGTTCCTAGTATCCAACAGGCATACTCTCAAGCTGAGTTATTAGTTGAGTCTATACCAACTCACAGTTCC---------CACATACGAAGTAGGTCGCCTGAGCGGACACCTCCTATTGAACAAGTTGCCTCGTTACTTGATATGAGAATAACATCACCCGGTAAAAGATCCTTGCTTCAAATGGGGTTTCCTATTTATTCCCTTGATGCTCATCTAGGCACCTTGTTGGATAAAGGTTGGACTATTATAGTTATTGATGAATTAGCCACTGATAAATCG…
	Thouarella_crenelata_W54	???????????????ATGCAGTATTTCAACTTAATGGAGGAGAATTATTCTAAGTATGGGTTATCAGTAATCCAGCTTATCCAGATTGGTAAGTTCTATGAACTTTGGCATGAGCCTGATGTTCCTAGTATCCAACAGGCATACTCTCAAGCTGAGTTATTAGTTGAGTCTATACCAACTCACAGTTCC---------CACATACGAAGTAGGTCGCCTGAGCGGACACCTCCTATTGAACAAGTTGCCTCGTTACTTGATATGAGAATAACATCACCCGGTAAAAGATCCTTGCTTCAAATGGGGTTTCCTATTTATTCCCTTGATGCTCATCTAGGCACCTTGTTGGATAAAGGTTGGACTATTATAGTTATTGATGAATTAGCCACTGATAAATCG…
	Thouarella_crenelata_AR091	???????????????ATGCAGTATTTCAACTTAATGGAGGAGAATTATTCTAAGTATGGGTTATCAGTAATCCAGCTTATCCAGATTGGTAAGTTCTATGAACTTTGGCATGAGCCTGATGTTCCTAGTATACAACAGGCATACTCTCAAGCTGAGTTATTAGTTGAGTCTATACCAACTCACAGTTCC---------CACATACGAAGTAGGTCGCCTGAGCGGACACCTCCTATTGAACAAGTTGCCTCGTTACTTGATATGAGAATAACATCACCCGSTAAAAGATCCTTGCTTCAAATGGGGTTTCCTATTTATTCCCTTGATGCTCATCTAGGCACCTTGTTGGATAAAGGTTGGACTATTATAGTTATTGATGAATTAGCCACTGATAAATCG…
	Thouarella_cf_antarctica_AR175	???????????????ATGCAGTATTTCAACTTAATGGAGGAGAATTATTCTAAGTATGGGTTATCAGTAATCCAGCTTATCCAGATTGGTAAGTTCTATGAACTTTGGCATGAGCCTGATGTTCCTAGTATCCAACAGGCATACTCTCAAGCTGAGTTATTAGTTGAGTCTATACCAACTCACAGTTCC---------CACATACGAAGTAGGTCGCCTGAGCGGACACCTCCTATTGAACAAGTTGCCTCGTTACTTGATATGAGAATAACATCACCCGGTAAAAGATCCTTGCTTCAAATGGGGTTTCCTATTTATTCCCTTGATGCTCATCTAGGCACCTTGTTGGATAAAGGTTGGACTATTATAGTTATTGATGAATTAGCCACTGATAAATCG…
	Thouarella_viridis_AC23	???????????????ATGCAGTATTTCAACTTAATGGAGGAGAATTATTCTAAGTATGGGTTATCAGTAATCCAGCTTATCCAGATTGGTAAGTTCTATGAACTTTGGCATGAGCCTGATGTTCCTAGTATCCAACAGGCATACTCTCAAGCTGAGTTATTAGTTGAGTCTATACCAACTCACAGTTCC---------CACATACGAAGTAGGTC---------TACACCTCCTATTGAACAAGTTGCCTCGTTACTTGATATGAGAATAACATCACCCGGTAAAAGATCCTTGCTTCAAATGGGGTTTCCTATTTATTCCCTTGATGCTCATATAGGCACCTTGTTGGATAAAGGTTGGACTATTATAGTTATTGATGAATTAGCCACTGATAAATCG…
	Thouarella_viridis_AE019	???????????????ATGCAGTATTTCAACTTAATGGAGGAGAATTATTCTAAGTATGGGTTATCAGTAATCCAGCTTATCCAGATTGGTAAGTTCTATGAACTTTGGCATGAGCCTGATGTTCCTAGTATCCAACAGGCATACTCTCAAGCTGAGTTATTAGTTGAGTCTATACCAACTCACAGTTCC---------CACATACGAAGTAGGTC---------TACACCTCCTATTGAACAAGTTGCCTCGTTACTTGATATGAGAATAACATCACCCGGTAAAAGATCCTTGCTTCAAATGGGGTTTCCTATTTATTCCCTTGATGCTCATATAGGCACCTTGTTGGATAAAGGTTGGACTATTATAGTTATTGATGAATTAGCCACTGATAAATCG…
	Thouarella_viridis_H13	???????????????ATGCAGTATTTCAACTTAATGGAGGAGAATTATTCTAAGTATGGGTTATCAGTAATCCAGCTTATCCAGATTGGTAAGTTCTATGAACTTTGGCATGAGCCTGATGTTCCTAGTATCCAACAGGCATACTCTCAAGCTGAGTTATTAGTTGAGTCGATACCAACTCACAGTTCC---------CACATACGAAGTAGGTC---------TACACCTCCTATTGAACAAGTTGCCTCGTTACTTGATATGAGAATAACATCACCCGGTAAAAGATCCTTGCTTCAAATGGGGTTTCCTATTTATTCCCTTGATGCTCATATAGGCACCTTGTTGGATAAAGGTTGGACTATTATAGTTATTGATGAATTAGCCACTGATAAATCG…
	Arntzia_gracilis_AR002	???????????????ATGCAGTATTTCAACTTAATGGAGGAGAATTATTCTAAGTATGGGTTATCCGTAATCCAGCTTATACAGATTGGTAAGTTCTATGAACTTTGGCATGAGCC---TGTTCCTAGTATACAACAGGCATACTCTCAAGCTGAGTTATTAGTTGAGTCTATACCAACT------------------CACATACGAAGTAGGTCTTTAGGGATAACACCTCCTATTGAACAAGTTGCCTCGTTACTTGATATGAGAATAACATCACCCGGTAAAAGATCCTTGCTTCAAATGGGGTTTCCTATTTATTCCCTTACTGCTCATATAGGCACCTTGTTGGATAAAGGTTGGACTATTATAGTTATTGATGAATTAGCCACTGGTAAATCG…
	Arntzia_gracilis_AR058	???????????????ATGCAGTATGTCAACTTAATGGAGGAGAATTATTCTAAGTATGGGTTATCCGTAATCCAGCTTATACAGATTGGTAAGTTCTATGAACTTTGGCATGAGCC---TGTTCCTAGTATACAACAGGCATACTCTCAAGCTGAGTTATTAGTTGAGTCTATACCAACT------------------CACATACGAAGTAGGTCTTTAGGGATAACACCTCCTATTGAACAAGTTGCCTCGTTACTTGATATGAGAATAACATCACCCGGTAAAAGATCCTTGCTTCAAATGGGGTTTCCTATTTATTCCCTTACTGCTCATATAGGCACCTTGTTGGATAAAGGTTGGACTATTATAGTTATTGATGAATTAGCCACTGGTAAATCG…
	Convexella_sp_FP65	???????????????ATGCAGTATTTCAACTTAATGGAGGAGAATTATTCTAAGTATGGGTTATCAGTAATCCAGCTTATCCAGATTGGTAAGTTCTATGAACTTTGGCATGAGCCTGATGTTCCTAGTATACAACAGGCATACTCTAAAGCTGAGTTATTAGTTGAGTCTATACCAACTCAC---------------CACATACGAAGTAGGTCTTTGGGGGTAACACCTCCTATTGAACAAGTTGCCTCGTTACTTGATATGAGAATAACATCACCCGGTAAAAGATCCTTGCTTCAAATGGGGTTTCCTATTTATTCCCTTACTGCCCATATAGGCACCTTGTTGGATAAAGGTTGGACTATTATAGTTATTGATGAATTAGCCACTGGTAAATCG…
	Primnoella_antarctica_N25	???????????????ATGCAGTATTTCAACTTAATGGAGGAGAATTATTCTAAGTATGGGTTATCAGTAATCCAGCTTATCCAGATTGGTAAGTTCTATGAACTTTGGCATGAGCCTGATGTTCCTAGTATACAACAGGCATACTCTCAAGCTGAGTTATTAGTTGAGTCTATACCAACTCAC---------------CACATACGAAGTAGGTCTTTAGGGGTAACACCTCCTATTGAACAAGTTGCCTCGTTACTTGATATGAGAATAACATCACCCGGTAAAAGATCCTTGCTTCAAATGGGGTTTCCTATTTATTCCCTTACTGCCCATATCGGCACCTTGTTGGATAAAGGTTGGACTATTATAGTTATTGATGAATTAGCCACTGGTAAATCG…
	Primnoella_antarctica_N26	???????????????ATGCAGTATTTCAACTTAATGGAGGAGAATTATTCTAAGTATGGGTTATCAGTAATCCAGCTTATCCAGATTGGTAAGTTCTATGAACTTTGGCATGAGCCTGATGTTCCTAGTATACAACAGGCATACTCTCAAGCTGAGTTATTAGTTGAGTCTATACCAACTCAC---------------CACATACGAAGTAGGTCTTTAGGGGTAACACCTCCTATTGAACAAGTTGCCTCGTTACTTGATATGAGAATAACATCACCCGGTAAAAGATCCTTGCTTCAAATGGGGTTTCCTATTTATTCCCTTACTGCCCATATCGGCACCTTGTTGGATAAAGGTTGGACTATTATAGTTATTGATGAATTAGCCACTGGTAAATCG…
	Primnoella_scotiae_B32	???????????????ATGCAGTATTTCAACTTAATGGAGGAGAATTATTCTAAGTATGGGTTATCAGTAATCCAGCTTATACAGATTGGTAAGTTCTATGAACTTTGGCATGAGCCGGATGTTCCTAGTATACAACAGGCATACTCTAAAGCTGAGTTATTAGTTGAGTCGATACCAACTCAC---------------CACATACGAAGTAGGTCTTTAGGGGTAACACCTCCTATTGAACAAGTTGCCTCGTTACTTGATATGAGAATAACATCACCCGGTAAAAGATCCTTGCTTCAAATGGGGTTTCCTATTTATTCCCTTACTGCCCATATAGGCACCTTGTTGGATAAAGGTTGGACTATTATAGTTATTGATGAATTAGCCACTGGTAAATCG…
	Primnoella_scotiae_I25	???????????????ATGCAGTATTTCAACTTAATGGAGGAGAATTATTCTAAGTATGGGTTATCAGTAATCCAGCTTATACAGATTGGTAAGTTCTATGAACTTTGGCATGAGCCGGATGTTCCTAGTATACAACAGGCATACTCTAAAGCTGAGTTATTAGTTGAGTCTATACCAACTCAC---------------CACATACGAAGTAGGTCTTTAGGGGTAACACCTCCTATTGAACAAGTTGCCTCGTTACTTGATATGAGAATAACATCACCCGGTAAAAGATCCTTGCTTCAAATGGGGTTTCCTATTTATTCCCTTACTGCCCATATAGGCACCTTGTTGGATAAAGGTTGGACTATTATAGTTATTGATGAATTAGCCACTGGTAAATCG…
	Primnoella_scotiae_L25	???????????????ATGCAGTATTTCAACTTAATGGAGNAGAATTATTCTAAGTATGGGTTATCAGTAATCCAGCTTATACAGATTGGTAAGTTCTATGAACTTTGGCATGAGCCTGATGTTCCTAGTATACAACAGGCATACTCTAAAGCTGAGTTATTAGTTGAGTCTATACCAACTCAC---------------CACATACGAAGTAGGTCTTTAGGGGTAACACCTCCTATTGAACAAGTTGCCTCGTTACTTGATATGAGAATAACATCACCCGGTAAAAGATCCTTGCTTCAAATGGGGTTTCCTATTTATTCCCTTACTGCCCATATAGGCACCTTGTTGGATAAAGGTTGGACTATTATAGTTATTGATGAATTAGCCACTGGTAAATCG…
	Primnoella_antarctica_AE056	???????????????ATGCAGTATTTCAACTTAATGGAGGAGAATTATTCTAAGTATGGGTTATCAGTAATCCAGCTTATCCAGATTGGGAAGTTCTATGAACTTTGGCATGAGCCTGATGTTCCTAGTATACAACAGGCATACTCTCAAGCTGAGTTATTAGTTGAGTCTAGACCAACTCAC---------------CACATACGAAGTAGGTCTTTAGGGGTAACACCTCCTATTGAACAAGTTGCCTCGTTACTTGATATGAGAATAACATCACCCGGTAAAAGATCCTTGCTTCAAATGGGGTTTCCTATTTATTCCCTTACTGCCCATATAGGCACCTTGTTGGATAAAGGTTGGACTATTATAGTTATTGATGAATTAGCCACTGGTAAATCG…
	Perissogorgia_vitrea_AR202	???????????????GTGCAGTATTTCAACTTAATGGAGGAGAATTATTATAAGTATGGGTTATCAGTAATACAGCTTATCCAGATTGGTAAGTTCTATGAACTTTGGCATGAGCCTGATGTTCCTAGTATACAACAAGCATACTCTCAAGCTGAGTTATTAGTTGAGTACATACCGACT------------------CACAGACGAAGTAGGCCTTTAGGGGTAACACCTCCTATTGAACAAGTTGCCTCGTTACTTGATATGAGAATAACATCACCCGGTAAAAGATCCTTGCTTCAAATGGGGTTTCCTATTTATTCCCTTACTACTCATATAGGCACTTTGTTGGATAAAGGTTGGACTATTATAGTTATTAATGAATTAGCCACTGATAAATCG…
	Perissogorgia_vitrea_AR205	???????????????GTGCAGTATTTCAACTTAATGGAGGAGAATTATTATAAGTATGGGTTATCAGTAATACAGCTTATCCAGATTGGTAAGTTCTATGAACTTTGGCATGAGCCTGATGTTCCTAGTATACAACAAGCATACTCTCAAGCTGAGTTATTAGTTGAGTACATACCGACT------------------CACAGACGAAGTAGGCCTTTAGGGGTAACACCTCCTATTGAACAAGTTGCCTCGTTACTTGATATGAGAATAACATCACCCGGTAAAAGATCCTTGCTTCAAATGGGGTTTCCTATTTATTCCCTTACTACTCATATAGGCACTTTGTTGGATAAAGGTTGGACTATTATAGTTATTAATGAATTAGCCACTGATAAATCG…
	Paracalyptrophora_cf_josephinae_AR191	???????????????????????????????????????????????????????????????????????????????????????????????????????????????????????????????????????????????????????????????????????????????????????????????????????????????????????????????????????????????????????????????????????????????????????????????????????????????????????????????????????????????????????????????????????????????????????????????????????????????…
	Tokoprymno_sp_n_PRIM10	???????????????????????????????????????????????????????????????????????????????????????????????????????????????????????????????????????????????????????????????????????????????????????????????????????????????????????????????????????????????????????????????????????????????????????????????????????????????????????????????????????????????????????????????????????????????????????????????????????????????…
	Fannyella_spinosa_AR013	???????????????????????????????????????????????????????????????????????????????????????????????????????????????????????????????????????????????????????????????????????????????????????????????????????????????????????????????????????????????????????????????????????????????????????????????????????????????????????????????????????????????????????????????????????????????????????????????????????????????…
	Thouarella_coronata_SW3809	???????????????????????????????????????????????????????????????????????????????????????????????????????????????????????????????????????????????????????????????????????????????????????????????????????????????????????????????????????????????????????????????????????????????????????????????????????????????????????????????????????????????????????????????????????????????????????????????????????????????…
	Heptaprimnoa_patagonica_USNM36	???????????????????????????????????????????????????????????????????????????????????????????????????????????????????????????????????????????????????????????????????????????????????????????????????????????????????????????????????????????????????????????????????????????????????????????????????????????????????????????????????????????????????????????????????????????????????????????????????????????????…
	Primnoella_divaricata_PRIM15	???????????????????????????????????????????????????????????????????????????????????????????????????????????????????????????????????????????????????????????????????????????????????????????????????????????????????????????????????????????????????????????????????????????????????????????????????????????????????????????????????????????????????????????????????????????????????????????????????????????????…
	Parastenella_ramosa_1148053_prim8redo	ATGAGCCAAGTGCYTATGCAGTATTTCAACTTAATGGAGGAGAATTATTCTAAGTATGGGCTATCAGTAATCCAGCTTATCCAGATTGGTAAGTTCTATGAACTTTGGCATGAGCCTGATGTTCCTAGTATACAACAAGCATACTCTCAAGCTGAGTTATTAGTTGAGTCTATACCAACTCACAGTACC---------CATATACGAAGTAGGTCTTTAGGGGTAACACCTCCTATTGAACAAGTTGCCTCGTTACTTGATATGAGAATAACATCACCCGGTAAAAGATCCTTGCTTCAAATGGGGTTTCCTATTTATTCCCTTACTACTCATATAGGCACCTTGTTGGATAAAGGTTGGACTATTATAGTTATTGATGAATTAGTCACTGGTAAATCG…
	Ophidiogorgia_sp_1159691_prim8redo	ATGAGCCAAGTGCCTATGCAGTATTTCAACTTAATGGAGGAGAATTATTCTAAGTATGGGTTATCAGTAATCCAGCTTATACAGATTGGTAAGTTCTATGAACTTTGGCATGAGCCTGATGTTCCTAGTATACAACAGGCATACTCTCAAGCTGAGTTATTAGTTGAGTCTATACCAACTCAC------------------ATACGAAGTAGGTCTTTAGGGGTAACACCTCCTATTGAACAAGTTGCCTCGTTACTTGATATGAGAATAACATCACCCGGTAAAAGATCCTTGCTTCAAATGGGGTTTCCTATTTATTCCCTTACTGCTCATATAGGCACCTTGTTGGATAAAGGTTGGACTATTATAGTTATTGATGAATTAGCCACTGGTAAATCG…
;
end;
begin mrbayes;
log start file=primnoidvfpubaicLOG;
outgroup Radicipes_2extra;
charset MutS_pos1 = 1-828\3;
charset MutS_pos2 = 2-828\3;
charset MutS_pos3 = 3-828\3;
charset COI_pos1 = 829-1503\3;
charset COI_pos2 = 830-1503\3;
charset COI_pos3 = 831-1503\3;
charset 28S = 1504-2103;
charset 18S = 2104-2831;
partition primnoidvfpubAICpartfinder = 8: MutS_pos1, MutS_pos2, MutS_pos3, COI_pos1, COI_pos2, COI_pos3, 28S, 18S;
set partition = primnoidvfpubAICpartfinder;
[models chosen by PartitionFinder - AIC]
[Subset | Best Model | Subset Partitions | Subset Sites]
[1 | GTR+I+G | MutS_pos1 | 1-828\3]
[2 | GTR+I+G | MutS_pos2 | 2-828\3]
[3 | GTR+I+G | MutS_pos3 | 3-828\3]
[4 | GTR+I+G | COI_pos1 | 829-1503\3]
[5 | HKY+I | COI_pos2 | 830-1503\3]
[6 | GTR+G | COI_pos3 | 831-1503\3]
[7 | GTR+I+G | 28S | 1504-2103]
[8 | SYM+I+G | 18S | 2104-2831]
lset applyto=(1) nst=6 rates=invgamma;
Lset applyto=(2) nst=6 rates=invgamma;
Lset applyto=(3) nst=6 rates=invgamma;
Lset applyto=(4) nst=6 rates=invgamma;
Lset applyto=(5) nst=2 rates=propinv;
Lset applyto=(6) nst=6 rates=gamma;
Lset applyto=(7) nst=6 rates=invgamma;
Lset applyto=(8) nst=6 rates=invgamma;
prset applyto=(8) statefreq=fixed(equal);
prset applyto=(all) ratepr=variable;
unlink statefreq=(all);
unlink revmat=(all);
unlink shape=(all);
unlink pinvar=(all);
unlink tratio=(all);
mcmc append=no ngen=10000000 samplefreq=1000 printfreq=1000 nchains=4 nruns=2 savebrlens=yes;
sump;
sumt;
end;
