# Supplementary material for: A phylogenetic analysis of the Primnoidae (Anthozoa: Octocorallia: Calcaxonia) with analyses of character evolution and a key to the genera and subgenera
Source: BMC Evol Biol. 2018 May 2;18:66. doi: 10.1186/s12862-018-1182-5 (PMC5930830; doi:10.1186/s12862-018-1182-5)
Supplement: Supplementary file 3 — Table S2. Data block assignments and Partition Finder results. Partition schemes and molecular models of evolution chosen by either AIC (Akaike Information Criterion) or BIC (Bayesian Information Criterion). (XLSX 36 kb) [file 12862_2018_1182_MOESM3_ESM.xlsx]

## Sheet: ESM_2
Additional File 3 for:
Title: A Phylogenetic Analysis of the Primnoidae (Anthozoa: Octocorallia: Calcaxonia) with Analyses of Character Evolution and a Key to the Genera and Subgenera
Journal: BMC Evolutionary Biology
Authors: Stephen D. Cairns and Herman H. Wirshing
Affiliation (both authors):
Department of Invertebrate Zoology
National Museum of Natural History
Smithsonian Institution
PO Box 37012, MRC 163, Washington, DC, 20013-7012
Corresponding Authors: Stephen D. Cairns (cairnss@si.edu), Herman H. Wirshing (wirshingh@si.edu)
Table S2. Data block assignments and Partition Finder results. Partition schemes and molecular models of evolution chosen by either AIC (Akaike Information Criterion) or BIC (Bayesian Information Criterion).
AIC
Data Block Codes for mtMutS, COI, 28S, and 18S
charset MutS_pos1 = 1-828\3; [1]
charset MutS_pos2 = 2-828\3; [2]
charset MutS_pos3 = 3-828\3; [3]
charset COI_pos1 = 829-1503\3; [4]
charset COI_pos2 = 830-1503\3; [5]
charset COI_pos3 = 831-1503\3; [6]
charset 28S = 1504-2103; [7]
charset 18S = 2104-2831; [8]
Subset	Best Model	Subset Partitions	Subset Sites
[1]	GTR+I+G	MutS_pos1	[1-828\3]
[2]	GTR+I+G	MutS_pos2	[2-828\3]
[3]	GTR+I+G	MutS_pos3	[3-828\3]
[4]	GTR+I+G	COI_pos1	[829-1503\3]
[5]	HKY+I	COI_pos2	[830-1503\3]
[6]	GTR+G	COI_pos3	[831-1503\3]
[7]	GTR+I+G	28S	[1504-2103]
[8]	SYM+I+G	18S	[2104-2831]
BIC
Data Block Codes for mtMutS, COI, 28S, and 18S
charset MutS_pos1 = 1-828\3; [1]
charset MutS_pos2 = 2-828\3; [1]
charset MutS_pos3 = 3-828\3; [2]
charset COI_pos1 = 829-1503\3; [1]
charset COI_pos2 = 830-1503\3; [3]
charset COI_pos3 = 831-1503\3; [2]
charset 28S = 1504-2103; [4]
charset 18S = 2104-2831;[5]
Subset	Best Model	Subset Partitions	Subset Sites
[1]	SYM+I+G	MutS_pos1, MutS_pos2, COI_pos1	[1-828\3, 2-828\3, 829-1503\3]
[2]	GTR+G	MutS_pos3, COI_pos3	[3-828\3, 831-1503\3]
[3]	F81+I	COI_pos2	[830-1503\3]
[4]	K80+G	28S	[1504-2103]
[5]	SYM+I+G	18S	[2104-2831]
