# Supplementary material for: A phylogenetic analysis of the Primnoidae (Anthozoa: Octocorallia: Calcaxonia) with analyses of character evolution and a key to the genera and subgenera
Source: BMC Evol Biol. 2018 May 2;18:66. doi: 10.1186/s12862-018-1182-5 (PMC5930830; doi:10.1186/s12862-018-1182-5)
Supplement: Supplementary file 4 — Table S3. Character state assignments for each genus or subgenus species-group from characters listed in Table 2. Numbers in parentheses correspond character designations from Cairns & Bayer [2]. (XLSX 11 kb) [file 12862_2018_1182_MOESM4_ESM.xlsx]

## Sheet: ESM_3
Additional File 4 for:
Title: A Phylogenetic Analysis of the Primnoidae (Anthozoa: Octocorallia: Calcaxonia) with Analyses of Character Evolution and a Key to the Genera and Subgenera
Journal: BMC Evolutionary Biology
Authors: Stephen D. Cairns and Herman H. Wirshing
Affiliation (both authors):
Department of Invertebrate Zoology
National Museum of Natural History
Smithsonian Institution
PO Box 37012, MRC 163, Washington, DC, 20013-7012
Corresponding Authors: Stephen D. Cairns (cairnss@si.edu), Herman H. Wirshing (wirshingh@si.edu)
Table S3: Character state assignments for each genus or subgenus species-group for taxa that appear in the phylogeny of Fig. 1. Characters and character states are from those listed in Table 2. Numbers in parentheses correspond to character designations from Cairns and Bayer (2009).
	Characters
	1 (1)	2 (5)	3 (8)	4 (10)	5 (15)	6 (16)	7 (19)	8 (22)	9 (11)
Abyssoprimnoa	1	3	1	0	0	8	4	1	5
Aglaoprimnoa	4	4	0	0	0	0	0	0	2
Ainigmaptilon	0	5	1	0	0	1	0	0	1
Armadillogorgia	4	4	0	-	0	0	0	0	-
Arnzia	0	4	1	0	0	1	0	0	1
Australogorgia	1	4	1	1	0	6	1	0	3
Callogorgia	7	4	1	0	0	1	0	0	1
Callozostron	0	4	1	0	0	1	0	0	1
Calyptrophora (group a)	2	4	1	1	0	6	3	1	6
Calyptrophora (group b)	1	4	1	1	0	6	3	1	6
Candidella	1	4	1	1	0	0	0	0	5
Convexella	0	4	1	0	0	1	0	0	1
Dasystenella	8	4	1	1	0	4	0	0	4
Digitogorgia	8	4	1	0	0	1	0	0	1
Fanellia	1	4	1	0	0	1	0	0	1
Fannyella (F.)	2	4	1	0	1	3	0	0	1
Fannyella (Cyathogorgia)	1	4	1	0	1	1	0	0	1
Fannyella (Scyphogorgia)	8	4	1	0	1	3	0	0	1
Heptaprimnoa	1	4	1	0	0	2	0	0	1
Loboprimnoa	1	4	1	0	0	8	4	0	1
Metafannyella	1	4	1	0	1	1	0	0	1
Mirostenella	1	4	1	0	0	1	0	0	1
Narella (group a)	1	4	1	1	0	6	1	0	5
Narella (group b)	9	4	1	1	0	6	1	0	5
Narella (group c)	4	4	1	1	0	6	1	0	5
Onogorgia	0	4	1	0	1	1	0	0	1
Ophidiogorgia	0	4	0	-	0	0	0	0	2
Pachyprimnoa	1	4	1	0	0	0	0	0	5
Paracalyptrophora	1	4	1	1	0	6	3	1	6
Paranarella	1	4	1	0	0	6	2	0	1
Parastenella	1	4	1	2	0	4	0	0	1
Perissogorgia	0	4	1	1	0	7	0	0	1
Plumarella (P.)	7	2	1	0	0	1	0	0	1
Plumarella (Dicholaphis)	7	0	1	0	0	1	0	0	1
Plumarella (Faxiella)	2	3	1	0	0	1	0	0	1
Plumarella (Verticillata)	7	4	1	0	0	1	0	0	1
Primnoa	3	0	1	0	0	3	0	0	1
Primnoeides	6	4	0	0	0	0	0	0	1
Primnoella	0	4	1	0	0	1	0	0	1
Pyrogorgia	2	4	1	0	0	1	0	0	1
Thouarella (group a)	8	0	1	0	0	3	0	0	1
Thouarella (group b)	7	0	1	0	0	3	0	0	1
Thouarella (group c)	7	4	1	0	0	3	0	0	1
Thouarella (group d)	1	4	1	0	0	3	0	0	1
Tokoprymno	3	2	1	0	0	1	0	0	1
