# Supplementary material for: A phylogenetic analysis of the Primnoidae (Anthozoa: Octocorallia: Calcaxonia) with analyses of character evolution and a key to the genera and subgenera
Source: BMC Evol Biol. 2018 May 2;18:66. doi: 10.1186/s12862-018-1182-5 (PMC5930830; doi:10.1186/s12862-018-1182-5)
Supplement: Supplementary file 5 — Table S4. Outputs of ancestral state reconstructions using maximum likelihood for each character and for all nodes. (XLSX 126 kb) [file 12862_2018_1182_MOESM5_ESM.xlsx]

## Sheet: Table S4 Title
Additional File 5 (Table S4) for:
Title: A Phylogenetic Analysis of the Primnoidae (Anthozoa: Octocorallia: Calcaxonia) with Analyses of Character Evolution and a Key to the Genera and Subgenera
Journal: BMC Evolutionary Biology
Authors: Stephen D. Cairns and Herman H. Wirshing
Affiliation (both authors):
Department of Invertebrate Zoology
National Museum of Natural History
Smithsonian Institution
PO Box 37012, MRC 163, Washington, DC, 20013-7012
Corresponding Authors: Stephen D. Cairns (cairnss@si.edu), Herman H. Wirshing (wirshingh@si.edu)
NOTE: Results for each character are listed in separate tabs

## Sheet: Tree with Node Numbers
Tree with node numbers:
,================================================================================================================3 Radicipes 2extra
|
| ,==============================================================================================6 Paracalypt hawaiiensis N66298
| |
| ,==========5| ,========================================================================================8 Paracalyptrophora cf josephinae AR191
| | | |
| | | | ,===========================================================================11 Calyptrophora inornata N11159 prim3 2002
| | `====7| ,===10|
| | | | | ,=====================================================================13 Calyptrophora microdentata 1120699 prim3 2005
| | | | `===12|
| | `====9| `=====================================================================14 Calyptrophora wyvillei USNM1072130
| | |
| | | ,===========================================================================16 Calyptrophora wyvillei 1170789 prim3 2011
| | | |
| | `===15|===========================================================================17 Mirostenella articulata 79960 prim3 1966
| | |
| | `===========================================================================18 Paranarella watlingi 1096721 prim3 2004
| |
| | ,=======================================================================================21 Narella sp n A SW3746
| | |
| | ,===20| ,=================================================================================23 Abyssoprimnoa gemina USNM1268847
| | | | |
| | | | | ,=====================================================================26 Narella sp n B SW3719
| | | `===22| ,===25|
| | | | | `=====================================================================27 Narella sp n C SW3807
=======2| | | | |
| | | `===24| ,===============================================================30 Narella macrocalyx 1149566 prim3 2009
| | | | ,===29|
| | | | | `===============================================================31 Narella hypsocalyx USNM1180223 ex2
| | | `===28|
| | | | ,===============================================================33 Narella cf mosaica AR121
| | | `===32|
| | | | ,=========================================================35 Narella arbuscula USNM1080452
| ==========19| `===34|
| | | | ,===================================================37 Narella clavata AR236
| | | `===36|
| | | `===================================================38 Narella sp n A SW3824
| | |
| | | ,=================================================================================41 Candidella helminthiformis N64357
| | | ,===40|
| | | | | ,===========================================================================43 Parastenella ramosa 1148053 prim8redo
| | | | `===42|
| | | | | ,=====================================================================45 Parastenella pacifica N94401
| | | | `===44|
| | | | | ,===============================================================47 Parastenella spinosa G60
| | | | `===46|
| | | | | ,=========================================================49 Parastenella cf ramosa SW0208
| | `===39| `===48|
| | | `=========================================================50 Parastenella spinosa T147
| | |
`====4| | ,=================================================================================52 Loboprimnoa exotica N72423
| | |
| | | ,===========================================================================54 Primnoa notialis USNMq9
| | | |
| | | ============================================================================55 Primnoa notialis USNMq10
| | | |
| `===51| ============================================================================56 Australogorgia aldersladei USNM1116407
| | |
| | ============================================================================57 Primnoa pacifica 1130921 prim3 2009
| | |
| | ============================================================================58 Primnia reseadaeformis 1024423 prim3 2000
| | |
| `===53|===========================================================================59 Primnoa notialis spines N11292 prim3 2000
| |
| |===========================================================================60 Primnoa notialis spines N11301 prim3 1999
| |
| |===========================================================================61 Primnoa wingi USNM1115520
| |
| |===========================================================================62 Primnoa sp n A SW0960
| |
| |===========================================================================63 Primnoa sp n A SW3518
| |
| | ,===============================================================65 Primnoa pac Willeyi 1099637 prim3 2006
| `=========64|
| `===============================================================66 Pyrogorgia lemnos 78654 prim3 1971
|
| ,=======================================================================================69 Pachyprimnoa asakoae N88630 prim3 2013
| ,===68|
| | | ,=================================================================================71 Perissogorgia vitrea N9882
| | `===70|
| | | ,===========================================================================73 Perissogorgia vitrea AR202
| | `===72|
| | `===========================================================================74 Perissogorgia vitrea AR205
| |
| | ,=======================================================================================76 Perissogorgia monile AR244
| | |
| | | ,=====================================================================80 Callogorgia sp USNMq1
| | | |
| | | ,===79| ,=========================================================83 Callogorgia gilberti N76752
| | | | | ,===82|
| | | | | | `=========================================================84 Fanellia medialis AR210
| | | | `===81|
| | | | | ,=========================================================86 Fanellia cf tuberculata granulosa AR220
| | | | `===85|
| | | ,===78| `=========================================================87 Fanellia euthyeia AR213
| | | | |
`=========67| | | | ,===============================================================90 Callogorgia sp AR201
| | | | ,===89|
| | | | | | ,=========================================================92 Callogorgia sp AR119
| | | | | `===91|
| | | `===88| `=========================================================93 Callogorgia sp AR223
| | | |
| | | | ,===============================================================95 Thouarella coronata SW3809
| | | `===94|
| | | | ,=========================================================97 Fanellia korema AR204
| | | `===96|
| | | `=========================================================98 Fanellia korema AR226
| | |
| | | ,==================================================104 Convexella magelhaenica FA78
| | | ,==103|
| | | | `==================================================105 Heptaprimnoa patagonica USNM36
| | | |
| | | ,==102| ,==================================================107 Dasystenella acanthina AR054
| | | | | |
| | | | | ===================================================108 Dasystenella acanthina PRIM05
| | | | `==106|
`===75| | | |==================================================109 Dasystenella acanthina C6
| | | |
| | | | ,======================================111 Dasystenella acanthina N33
| | ,==101| `========110|
| | | | `======================================112 Dasystenella austasensis AE021
| | | |
| | | | ,==================================================115 Metafannyella eos N42561
| | | | ,==114|
| | | | | | ,============================================117 PlumFaxiella delicatula N72100
| | | | | `==116|
| | | | | | ,======================================119 Metafannyella ventilabrum N73567
| | | `==113| `==118|
| | | | `======================================120 Metafannyella polita N99702
| | | |
| | | | ,==================================================122 Aglaeoprimnoa stefani 81288 prim3 1966
| | | `==121|
| | | | ,============================================124 Metafannyella kuekenthali I08
| | | `==123|
| | | | ,======================================126 Metafannyella kuekenthali D3
| | | `==125|
| | ,==100| `======================================127 Metafannyella kuekenthali R23
| | | |
| | | | ,==================================================131 Primnoella chilensis H39
| | | | ,==130|
| | | | | `==================================================132 Primnoella chilensis T124
| | | | ,==129|
| | | | | | ,==================================================134 Armadillogorgia sp FD11
| | | | | `==133|
| | | | | `==================================================135 Armadillogorgia sp FD67
| | | | |
| | | | | ,==================================================138 Convexella cf magelhaenica O22
| | | | | |
| | | | | | ,======================================141 Convexella sp FP65
`===77| | | | | ,==140|
| | | | | | | ,================================143 Covexella magelhaenica USNM1232168
| | | | ,==137| | `==142|
| | | | | | | | ,==========================145 Armadillogorgia cyathella USNM77148
| | | | | | | `==144|
| | `==128| | | | | ,====================147 Plumarella pourtalesi 79782
| | | | | | `==146|
| | | | `==139| | ,==============149 PlumV castellviae USNM1019337
| | | | | `==148|
| | | | | `==============150 Covexella magelhaenica USNM1113007
| | | | |
| | | | | ,================================153 Primnoella antarctica AE056
| | | | | ,==152|
| | | | | | | ,==========================155 Primnoella antarctica N25
| | | | | | `==154|
| | | | `==151| `==========================156 Primnoella antarctica N26
| | | | |
| | | | | ,================================158 Primnoella scotiae L25
| | | | `==157|
| | `==136| | ,==========================160 Primnoella scotiae B32
| | | `==159|
| | | `==========================161 Primnoella scotiae I25
| | |
| | | ,============================================164 Primnoella insularis USNMq3
| | | ,==163|
| | | | | ,======================================166 Primnoella divaricata PRIM15
| | | | `==165|
| | | | | ,================================168 Primnoella cf delicatissima PRIM01
| | | | `==167|
| | | | `================================169 Primnoella cf delicatissima PRIM02
| | | |
| | | | ,================================173 Arntzia gracilis USNM1185335
| | | | ,==172|
| | | | | | ,==========================175 Arntzia gracilis AR002
| | | | | `==174|
| | | | | `==========================176 Arntzia gracilis AR058
| | | | ,==171|
| | `==162| | | ,================================178 Primnoella sp N77617
| | | | | |
| | | | | =================================179 Ophidiogorgia sp 1159691 prim8redo
| | | | `==177|
| | | | | ,====================181 Ophidiogorgia cf kuekenthali AR131
| | | | | |
| | | | `========180| ,==============183 Ophidiogorgia kuekenthali AR099
| | | | | |
| | | | `==182| ,========185 Ophidiogorgia cf kuekenthali AR133
| | | | | |
| | | | `==184|========186 Ophidiogorgia cf kuekenthali AR166
| | | | |
| | | | `========187 Ophidiogorgia cf kuekenthali AR170
| | | |
| | `==170| ,================================190 Digitogorgia kuekenthali O19
| | | |
| | | | ,====================193 Primnoeides sertularoides SW3181
| | | ,==189| ,==192|
| | | | | | | ,==============195 Primnoeides sertularoides SW3149
`===99| | | | | `==194|
| | | | | | ,========197 Primnoeides sertularoides SW3165
| | | `==191| `==196|
| | | | `========198 Primnoeides sertularoides SW3202
| | | |
| | | | ,====================200 Primnoeides sp n A SW3564
| | | | |
| | | `==199| ,==============202 Primnoeides sertularoides SW3174
| | | | |
| | | `==201|==============203 Primnoeides sertularoides SW3291
| `==188| |
| | `==============204 Primnoeides sp n A SW3297
| |
| | ,==========================207 Onogorgia nodosa USNM82940
| | |
| | ,==206| ,====================209 Onogorgia nodosa 1184513 prim3 2011
| | | | |
| | | `==208| ,==============211 Onogorgia nodosa AE010
| | | | |
| | | `==210|==============212 Onogorgia nodosa N29
| | | |
| | | | ,==214 Onogorgia nodosa N28
| `==205| `========213|
| | `==215 Onogorgia nodosa N30
| |
| | ,==========================217 FannyellaS abies N60495
| | |
| | | ,==============220 Fannyella rossii AR019
| | | |
| `==216| ,==219| ,========222 Fannyella rossii AR048
| | | | |
| | | | =========223 Fannyella rossii AR095
| | | `==221|
| | | |========224 Fannyella rossii AR102
| `==218| |
| | `========225 Fannyella rossii AR167
| |
| | ,==============227 FannyellaF rossi N37224
| | |
| | | ,========229 FannyellaC spinosa N35534
| `==226| |
| | =========230 Fannyella spinosa AR085
| | |
| `==228|========231 Fannyella spinosa AR123
| |
| |========232 Fannyella spinosa AR173
| |
| `========233 Fannyella spinosa AR013
|
| ,==================================================238 Ainigmaptilon cf edisto N01
| ,==237|
| | `==================================================239 Ainigmaptilon edisto AR105
| ,==236|
| | | ,==================================================241 Callozostron mirabile N77603
| | `==240|
| | | ,============================================243 Callozostron acanthodes N78759
| ,==235| `==242|
| | | `============================================244 Callozostron acanthodes AR185
| | |
| | | ,========================================================246 Callozostron pinnatum N82682
| | | |
| | `==245| ,==================================================248 Plumarella laxiramosa 1019406 prim3 1985
| | | |
| | | | ,======================================250 Plumarella longispina USNM1117110
| | `==247|========249|
| | | `======================================251 Plumarella D aleutiana 1134746 prim3 1997
| | |
| | | ,======================================253 Plumarella cf delicatissima N05
| | `========252|
| | `======================================254 Plumarella delicatissima O24
`==234|
| ,========================================================257 Tokoprymno sp n PRIM10
| |
| ,==256| ,==================================================259 Tokoprymno sp n PRIM09
| | | |
| | `==258| ,============================================261 Mirostenella sp n AP12
| | | |
| | `==260| ,======================================263 Mirostenella articulata AC35
| | | |
| | `==262| ,================================265 Mirostenella articulata AE002
| | | |
| | `==264|================================266 Mirostenella articulata AE093
| | |
| | `================================267 Mirostenella articulata AE112
`==255|
| ,==================================================270 Thouarella cf laxa AR232
| ,==269|
| | | ,============================================272 Thouarella laxa AR194
| | `==271|
| | `============================================273 Thouarella laxa AR200
| |
| | ,======================================276 Thouarella variabilis AE059
| | ,========275|
| | | | ,================================278 Thouarella cf brucei T125
| | | `==277|
| | | | ,==========================280 Thouarella variabilis AR096
`==268| | `==279|
| | | ,====================282 Thouarella variabilis AR134
| | `==281|
| | `====================283 Thouarella variabilis AR169
| |
| | ,================================286 Thouarella pendulina AR135
| | ,==285|
| | | | ,==========================288 Thouarella chilensis N09
| | | `==287|
| =========284| `==========================289 Thouarella variabilis AR027
| | |
`==274| | ,================================291 Thouarella cf variabilis A06
| `==290|
| | ,==========================293 Thouarella sp n A AC28
| `==292|
| `==========================294 Thouarella variabilis F6
|
| ,================================297 Thouarella antarctica AR018
| |
| ,==296| ,==========================299 Plumarella diadema Z051
| | | |
| | `==298| ,====================301 Plumarella diadema AE068
| | | |
| | `==300|====================302 Plumarella diadema S060
| | |
| | `====================303 Plumarella diadema B34
| |
`========295| ,==========================306 Plumarella undulata Z046
| |
| ,==305| ,====================308 Plumarella undulata O28
| | | |
| | `==307|====================309 Plumarella undulata B48
| | |
| | `====================310 Plumarella undulata S093
| |
`==304| ,====================313 Thouarella viridis AC23
| |
| ,==312|====================314 Thouarella viridis AE019
| | |
| | `====================315 Thouarella viridis H13
| |
| | ,==============318 Thouarella chilensis R54
`==311| |
| ,==317| ,========320 Thouarella antarctica AE064
| | | |
| | `==319|========321 Thouarella chilensis AE026
| | |
`==316| `========322 Thouarella antarctica S170
|
| ,========325 Thouarella crenelata S125
| ,==324|
| | `========326 Thouarella crenelata W54
`==323|
| ,========328 Thouarella crenelata AE057
| |
`==327|========329 Thouarella crenelata AR091
|
`========330 Thouarella cf antarctica AR175

## Sheet: Character 1
Character 1: Colony Shape
Marginal prob. recon. with model Mk1 (est.) [rate 5.05808946 [est.]] -log L.:178.14759484 (Opt.: width 0.0) Reporting likelihoods as Proportional Likelihoods; Threshold when decisions made: 2 Calc. by Maximum likelihood reconstruct (Generic categorical) (id# 990)
node 2: !
node 3: !
node 4: unbranched: 0.00590832	dichotomous planar: 0.9888719*	dichotomous (lyriform): 0.00072402	dichotomous (bushy): 0.00063105	dichotomous (sparse): 0.0006503	opposite pinnate: 0.00062483	alternate pinnate: 0.00133054	bottlebrush: 0.00063306	branching from basal bolus: 0.00062598
node 5: unbranched: 0.00040577	dichotomous planar: 0.99710814*	dichotomous (lyriform): 0.00116592	dichotomous (bushy): 0.00021577	dichotomous (sparse): 0.00021646	opposite pinnate: 0.00021555	alternate pinnate: 0.00024095	bottlebrush: 0.00021584	branching from basal bolus: 0.00021559
node 6: dichotomous planar: 1
node 7: unbranched: 0.00029429	dichotomous planar: 0.99352958*	dichotomous (lyriform): 0.0046845	dichotomous (bushy): 0.00024756	dichotomous (sparse): 0.00024773	opposite pinnate: 0.0002475	alternate pinnate: 0.00025375	bottlebrush: 0.00024758	branching from basal bolus: 0.00024751
node 8: dichotomous planar: 1
node 9: unbranched: 0.00030217	dichotomous planar: 0.87852221*	dichotomous (lyriform): 0.11937499*	dichotomous (bushy): 0.00030006	dichotomous (sparse): 0.00030007	opposite pinnate: 0.00030006	alternate pinnate: 0.00030034	bottlebrush: 0.00030006	branching from basal bolus: 0.00030006
node 10: unbranched: 0.00005586	dichotomous planar: 0.20823832*	dichotomous (lyriform): 0.79137092*	dichotomous (bushy): 0.00005582	dichotomous (sparse): 0.00005582	opposite pinnate: 0.00005582	alternate pinnate: 0.00005582	bottlebrush: 0.00005582	branching from basal bolus: 0.00005582
node 11: dichotomous (lyriform): 1
node 12: unbranched: 0.00003983	dichotomous planar: 0.19931662*	dichotomous (lyriform): 0.80040462*	dichotomous (bushy): 0.00003982	dichotomous (sparse): 0.00003982	opposite pinnate: 0.00003982	alternate pinnate: 0.00003982	bottlebrush: 0.00003982	branching from basal bolus: 0.00003982
node 13: dichotomous planar: 1
node 14: dichotomous (lyriform): 1
node 15: unbranched: 0.00000155	dichotomous planar: 0.96667087*	dichotomous (lyriform): 0.03331827	dichotomous (bushy): 0.00000155	dichotomous (sparse): 0.00000155	opposite pinnate: 0.00000155	alternate pinnate: 0.00000155	bottlebrush: 0.00000155	branching from basal bolus: 0.00000155
node 16: dichotomous (lyriform): 1
node 17: dichotomous planar: 1
node 18: dichotomous planar: 1
node 19: unbranched: 0.00003839	dichotomous planar: 0.99972141*	dichotomous (lyriform): 0.00001486	dichotomous (bushy): 0.00001837	dichotomous (sparse): 0.00014024	opposite pinnate: 0.00001441	alternate pinnate: 0.00001762	bottlebrush: 0.00001445	branching from basal bolus: 0.00002024
node 20: !
node 21: !
node 22: unbranched: 0.00001772	dichotomous planar: 0.99882159*	dichotomous (lyriform): 0.00001473	dichotomous (bushy): 0.00001518	dichotomous (sparse): 0.00102488	opposite pinnate: 0.00001468	alternate pinnate: 0.00001508	bottlebrush: 0.00001468	branching from basal bolus: 0.00006146
node 23: dichotomous planar: 1
node 24: !
node 25: !
node 26: !
node 27: !
node 28: unbranched: 0.00006772	dichotomous planar: 0.96671934*	dichotomous (lyriform): 0.00006727	dichotomous (bushy): 0.00006734	dichotomous (sparse): 0.03136008	opposite pinnate: 0.00006727	alternate pinnate: 0.00006733	bottlebrush: 0.00006727	branching from basal bolus: 0.00151639
node 29: unbranched: 0.00272548	dichotomous planar: 0.19069732*	dichotomous (lyriform): 0.00272539	dichotomous (bushy): 0.0027254	dichotomous (sparse): 0.48828858*	opposite pinnate: 0.00272539	alternate pinnate: 0.0027254	bottlebrush: 0.00272539	branching from basal bolus: 0.30466165*
node 30: dichotomous (sparse): 1
node 31: branching from basal bolus: 1
node 32: unbranched: 0.0000319	dichotomous planar: 0.9689838*	dichotomous (lyriform): 0.00003179	dichotomous (bushy): 0.00003181	dichotomous (sparse): 0.0304215	opposite pinnate: 0.00003179	alternate pinnate: 0.0000318	bottlebrush: 0.00003179	branching from basal bolus: 0.00040381
node 33: dichotomous planar: 1
node 34: unbranched: 0.00038903	dichotomous planar: 0.92768077*	dichotomous (lyriform): 0.00038898	dichotomous (bushy): 0.00038899	dichotomous (sparse): 0.06941734	opposite pinnate: 0.00038898	alternate pinnate: 0.00038898	bottlebrush: 0.00038898	branching from basal bolus: 0.00056796
node 35: dichotomous (sparse): 1
node 36: !
node 37: dichotomous planar: 1
node 38: !
node 39: unbranched: 0.00001216	dichotomous planar: 0.99980433*	dichotomous (lyriform): 0.00001143	dichotomous (bushy): 0.00011081	dichotomous (sparse): 0.00001534	opposite pinnate: 0.00001141	alternate pinnate: 0.00001151	bottlebrush: 0.00001141	branching from basal bolus: 0.00001159
node 40: unbranched: 0.00000212	dichotomous planar: 0.99998275*	dichotomous (lyriform): 0.00000212	dichotomous (bushy): 0.0000024	dichotomous (sparse): 0.00000213	opposite pinnate: 0.00000212	alternate pinnate: 0.00000212	bottlebrush: 0.00000212	branching from basal bolus: 0.00000212
node 41: dichotomous planar: 1
node 42: unbranched: 0.00000019	dichotomous planar: 0.99999848*	dichotomous (lyriform): 0.00000019	dichotomous (bushy): 0.00000019	dichotomous (sparse): 0.00000019	opposite pinnate: 0.00000019	alternate pinnate: 0.00000019	bottlebrush: 0.00000019	branching from basal bolus: 0.00000019
node 43: dichotomous planar: 1
node 44: unbranched: 0.00000005	dichotomous planar: 0.99999964*	dichotomous (lyriform): 0.00000005	dichotomous (bushy): 0.00000005	dichotomous (sparse): 0.00000005	opposite pinnate: 0.00000005	alternate pinnate: 0.00000005	bottlebrush: 0.00000005	branching from basal bolus: 0.00000005
node 45: dichotomous planar: 1
node 46: unbranched: 0.00000034	dichotomous planar: 0.99999725*	dichotomous (lyriform): 0.00000034	dichotomous (bushy): 0.00000034	dichotomous (sparse): 0.00000034	opposite pinnate: 0.00000034	alternate pinnate: 0.00000034	bottlebrush: 0.00000034	branching from basal bolus: 0.00000034
node 47: dichotomous planar: 1
node 48: unbranched: 0.00000791	dichotomous planar: 0.99993674*	dichotomous (lyriform): 0.00000791	dichotomous (bushy): 0.00000791	dichotomous (sparse): 0.00000791	opposite pinnate: 0.00000791	alternate pinnate: 0.00000791	bottlebrush: 0.00000791	branching from basal bolus: 0.00000791
node 49: dichotomous planar: 1
node 50: dichotomous planar: 1
node 51: unbranched: 0.00005402	dichotomous planar: 0.99640257*	dichotomous (lyriform): 0.00005391	dichotomous (bushy): 0.00321931	dichotomous (sparse): 0.00005449	opposite pinnate: 0.00005391	alternate pinnate: 0.00005393	bottlebrush: 0.00005391	branching from basal bolus: 0.00005394
node 52: dichotomous planar: 1
node 53: unbranched: 9.03476769E-25	dichotomous planar: 6.93405555E-21	dichotomous (lyriform): 2.66246213E-23	dichotomous (bushy): 1*	dichotomous (sparse): 9.03501821E-25	opposite pinnate: 9.03470872E-25	alternate pinnate: 9.0347166E-25	bottlebrush: 9.03470882E-25	branching from basal bolus: 9.03472305E-25
node 54: dichotomous (bushy): 1
node 55: dichotomous (bushy): 1
node 56: dichotomous planar: 1
node 57: dichotomous (bushy): 1
node 58: dichotomous (bushy): 1
node 59: dichotomous (bushy): 1
node 60: dichotomous (bushy): 1
node 61: dichotomous (bushy): 1
node 62: dichotomous (bushy): 1
node 63: dichotomous (bushy): 1
node 64: unbranched: 0.00001589	dichotomous planar: 0.00001589	dichotomous (lyriform): 0.00228929	dichotomous (bushy): 0.99759946*	dichotomous (sparse): 0.00001589	opposite pinnate: 0.00001589	alternate pinnate: 0.00001589	bottlebrush: 0.00001589	branching from basal bolus: 0.00001589
node 65: dichotomous (bushy): 1
node 66: dichotomous (lyriform): 1
node 67: unbranched: 0.0925839	dichotomous planar: 0.87629202*	dichotomous (lyriform): 0.00271672	dichotomous (bushy): 0.00278437	dichotomous (sparse): 0.00270965	opposite pinnate: 0.00269156	alternate pinnate: 0.01469837	bottlebrush: 0.00283156	branching from basal bolus: 0.00269185
node 68: unbranched: 0.09104144	dichotomous planar: 0.84702403*	dichotomous (lyriform): 0.00819189	dichotomous (bushy): 0.00821754	dichotomous (sparse): 0.00818921	opposite pinnate: 0.00818235	alternate pinnate: 0.01273565	bottlebrush: 0.00823544	branching from basal bolus: 0.00818245
node 69: dichotomous planar: 1
node 70: unbranched: 0.97015294*	dichotomous planar: 0.00989839	dichotomous (lyriform): 0.00284429	dichotomous (bushy): 0.00284451	dichotomous (sparse): 0.00284427	opposite pinnate: 0.00284421	alternate pinnate: 0.0028825	bottlebrush: 0.00284466	branching from basal bolus: 0.00284421
node 71: unbranched: 1
node 72: unbranched: 0.99998761*	dichotomous planar: 0.00000218	dichotomous (lyriform): 0.00000146	dichotomous (bushy): 0.00000146	dichotomous (sparse): 0.00000146	opposite pinnate: 0.00000146	alternate pinnate: 0.00000146	bottlebrush: 0.00000146	branching from basal bolus: 0.00000146
node 73: unbranched: 1
node 74: unbranched: 1
node 75: unbranched: 0.19318158*	dichotomous planar: 0.73879366*	dichotomous (lyriform): 0.00384486	dichotomous (bushy): 0.00414536	dichotomous (sparse): 0.0038764	opposite pinnate: 0.00383406	alternate pinnate: 0.04418536	bottlebrush: 0.00430456	branching from basal bolus: 0.00383416
node 76: unbranched: 1
node 77: unbranched: 0.21316896*	dichotomous planar: 0.69137448*	dichotomous (lyriform): 0.00304402	dichotomous (bushy): 0.00359978	dichotomous (sparse): 0.00311169	opposite pinnate: 0.00303906	alternate pinnate: 0.07573624	bottlebrush: 0.00388671	branching from basal bolus: 0.00303906
node 78: unbranched: 0.01301977	dichotomous planar: 0.72283436*	dichotomous (lyriform): 0.0007781	dichotomous (bushy): 0.00081048	dichotomous (sparse): 0.00078204	opposite pinnate: 0.00077781	alternate pinnate: 0.25939244*	bottlebrush: 0.00082719	branching from basal bolus: 0.00077781
node 79: unbranched: 0.00584609	dichotomous planar: 0.70600303*	dichotomous (lyriform): 0.00127293	dichotomous (bushy): 0.00128502	dichotomous (sparse): 0.0012744	opposite pinnate: 0.00127282	alternate pinnate: 0.28048163*	bottlebrush: 0.00129127	branching from basal bolus: 0.00127282
node 80: alternate pinnate: 1
node 81: unbranched: 0.00002632	dichotomous planar: 0.98151953*	dichotomous (lyriform): 0.00001951	dichotomous (bushy): 0.00001953	dichotomous (sparse): 0.00001951	opposite pinnate: 0.00001951	alternate pinnate: 0.01833705	bottlebrush: 0.00001954	branching from basal bolus: 0.00001951
node 82: unbranched: 0.00005379	dichotomous planar: 0.97688799*	dichotomous (lyriform): 0.00005101	dichotomous (bushy): 0.00005101	dichotomous (sparse): 0.00005101	opposite pinnate: 0.00005101	alternate pinnate: 0.02275216	bottlebrush: 0.00005102	branching from basal bolus: 0.00005101
node 83: alternate pinnate: 1
node 84: dichotomous planar: 1
node 85: unbranched: 0.00000005	dichotomous planar: 0.99999033*	dichotomous (lyriform): 0.00000005	dichotomous (bushy): 0.00000005	dichotomous (sparse): 0.00000005	opposite pinnate: 0.00000005	alternate pinnate: 0.00000934	bottlebrush: 0.00000005	branching from basal bolus: 0.00000005
node 86: dichotomous planar: 1
node 87: dichotomous planar: 1
node 88: unbranched: 0.00591281	dichotomous planar: 0.71095326*	dichotomous (lyriform): 0.00079009	dichotomous (bushy): 0.00080364	dichotomous (sparse): 0.00079174	opposite pinnate: 0.00078997	alternate pinnate: 0.27835789*	bottlebrush: 0.00081063	branching from basal bolus: 0.00078997
node 89: unbranched: 0.0001159	dichotomous planar: 0.00433701	dichotomous (lyriform): 0.00008523	dichotomous (bushy): 0.00008531	dichotomous (sparse): 0.00008524	opposite pinnate: 0.00008523	alternate pinnate: 0.99503552*	bottlebrush: 0.00008535	branching from basal bolus: 0.00008523
node 90: alternate pinnate: 1
node 91: unbranched: 0.00000307	dichotomous planar: 0.00002221	dichotomous (lyriform): 0.00000293	dichotomous (bushy): 0.00000293	dichotomous (sparse): 0.00000293	opposite pinnate: 0.00000293	alternate pinnate: 0.99995713*	bottlebrush: 0.00000293	branching from basal bolus: 0.00000293
node 92: alternate pinnate: 1
node 93: alternate pinnate: 1
node 94: unbranched: 0.00101049	dichotomous planar: 0.97486566*	dichotomous (lyriform): 0.00064918	dichotomous (bushy): 0.00065014	dichotomous (sparse): 0.0006493	opposite pinnate: 0.00064917	alternate pinnate: 0.02022627	bottlebrush: 0.00065063	branching from basal bolus: 0.00064917
node 95: dichotomous planar: 1
node 96: unbranched: 0.0000628	dichotomous planar: 0.99912017*	dichotomous (lyriform): 0.00005481	dichotomous (bushy): 0.00005483	dichotomous (sparse): 0.00005481	opposite pinnate: 0.00005481	alternate pinnate: 0.00048813	bottlebrush: 0.00005484	branching from basal bolus: 0.00005481
node 97: dichotomous planar: 1
node 98: dichotomous planar: 1
node 99: unbranched: 0.73328616*	dichotomous planar: 0.20809349*	dichotomous (lyriform): 0.00223383	dichotomous (bushy): 0.00732363	dichotomous (sparse): 0.00287993	opposite pinnate: 0.00223095	alternate pinnate: 0.03179135	bottlebrush: 0.00993019	branching from basal bolus: 0.00223047
node 100: unbranched: 0.76395106*	dichotomous planar: 0.19336671*	dichotomous (lyriform): 0.00215181	dichotomous (bushy): 0.00490015	dichotomous (sparse): 0.00330199	opposite pinnate: 0.00214716	alternate pinnate: 0.01812972	bottlebrush: 0.00990509	branching from basal bolus: 0.0021463
node 101: unbranched: 0.39401044*	dichotomous planar: 0.42032736*	dichotomous (lyriform): 0.01614099	dichotomous (bushy): 0.01722064	dichotomous (sparse): 0.01778896	opposite pinnate: 0.01605816	alternate pinnate: 0.02280696	bottlebrush: 0.07958869*	branching from basal bolus: 0.0160578
node 102: unbranched: 0.14885529*	dichotomous planar: 0.36539*	dichotomous (lyriform): 0.00685818	dichotomous (bushy): 0.00692196	dichotomous (sparse): 0.00695553	opposite pinnate: 0.00685328	alternate pinnate: 0.00725198	bottlebrush: 0.44406051*	branching from basal bolus: 0.00685326
node 103: unbranched: 0.22718291*	dichotomous planar: 0.72811058*	dichotomous (lyriform): 0.00185102	dichotomous (bushy): 0.00185564	dichotomous (sparse): 0.00185808	opposite pinnate: 0.00185066	alternate pinnate: 0.00187958	bottlebrush: 0.03356087	branching from basal bolus: 0.00185066
node 104: unbranched: 1
node 105: dichotomous planar: 1
node 106: unbranched: 0.0000001	dichotomous planar: 0.00000024	dichotomous (lyriform): 0.00000001	dichotomous (bushy): 0.00000001	dichotomous (sparse): 0.00000001	opposite pinnate: 0.00000001	alternate pinnate: 0.00000001	bottlebrush: 0.9999996*	branching from basal bolus: 0.00000001
node 107: bottlebrush: 1
node 108: bottlebrush: 1
node 109: bottlebrush: 1
node 110: unbranched: 0.00000071	dichotomous planar: 0.00000072	dichotomous (lyriform): 0.0000007	dichotomous (bushy): 0.0000007	dichotomous (sparse): 0.0000007	opposite pinnate: 0.0000007	alternate pinnate: 0.0000007	bottlebrush: 0.99999434*	branching from basal bolus: 0.0000007
node 111: bottlebrush: 1
node 112: bottlebrush: 1
node 113: unbranched: 0.00346833	dichotomous planar: 0.98084992*	dichotomous (lyriform): 0.00139447	dichotomous (bushy): 0.00081329	dichotomous (sparse): 0.00975839	opposite pinnate: 0.0008051	alternate pinnate: 0.00085265	bottlebrush: 0.00125276	branching from basal bolus: 0.00080509
node 114: unbranched: 0.00015457	dichotomous planar: 0.99775246*	dichotomous (lyriform): 0.00139073	dichotomous (bushy): 0.00006291	dichotomous (sparse): 0.00037171	opposite pinnate: 0.00006263	alternate pinnate: 0.00006427	bottlebrush: 0.00007808	branching from basal bolus: 0.00006263
node 115: dichotomous planar: 1
node 116: unbranched: 0.00026732	dichotomous planar: 0.97029863*	dichotomous (lyriform): 0.02787332	dichotomous (bushy): 0.00024975	dichotomous (sparse): 0.00030894	opposite pinnate: 0.00024969	alternate pinnate: 0.00025001	bottlebrush: 0.00025266	branching from basal bolus: 0.00024969
node 117: dichotomous (lyriform): 1
node 118: unbranched: 0.00000354	dichotomous planar: 0.99984322*	dichotomous (lyriform): 0.00013221	dichotomous (bushy): 0.00000346	dichotomous (sparse): 0.00000373	opposite pinnate: 0.00000346	alternate pinnate: 0.00000346	bottlebrush: 0.00000347	branching from basal bolus: 0.00000346
node 119: dichotomous planar: 1
node 120: dichotomous planar: 1
node 121: unbranched: 0.00275032	dichotomous planar: 0.97681919*	dichotomous (lyriform): 0.00128311	dichotomous (bushy): 0.00087194	dichotomous (sparse): 0.01446048	opposite pinnate: 0.00086615	alternate pinnate: 0.00089979	bottlebrush: 0.00118286	branching from basal bolus: 0.00086615
node 122: dichotomous (sparse): 1
node 123: unbranched: 0.00008409	dichotomous planar: 0.99930558*	dichotomous (lyriform): 0.0000571	dichotomous (bushy): 0.00004954	dichotomous (sparse): 0.00029951	opposite pinnate: 0.00004943	alternate pinnate: 0.00005005	bottlebrush: 0.00005526	branching from basal bolus: 0.00004943
node 124: dichotomous planar: 1
node 125: unbranched: 0.00000111	dichotomous planar: 0.99999105*	dichotomous (lyriform): 0.00000103	dichotomous (bushy): 0.00000101	dichotomous (sparse): 0.00000172	opposite pinnate: 0.00000101	alternate pinnate: 0.00000101	bottlebrush: 0.00000103	branching from basal bolus: 0.00000101
node 126: dichotomous planar: 1
node 127: dichotomous planar: 1
node 128: unbranched: 0.98029774*	dichotomous planar: 0.0111393	dichotomous (lyriform): 0.00044803	dichotomous (bushy): 0.00059942	dichotomous (sparse): 0.00438142	opposite pinnate: 0.0004486	alternate pinnate: 0.00133928	bottlebrush: 0.0009008	branching from basal bolus: 0.00044541
node 129: unbranched: 0.97468519*	dichotomous planar: 0.00880504	dichotomous (lyriform): 0.00082176	dichotomous (bushy): 0.00093481	dichotomous (sparse): 0.01046409	opposite pinnate: 0.00082219	alternate pinnate: 0.00148727	bottlebrush: 0.00115985	branching from basal bolus: 0.00081981
node 130: unbranched: 0.99999081*	dichotomous planar: 0.0000021	dichotomous (lyriform): 0.00000075	dichotomous (bushy): 0.00000077	dichotomous (sparse): 0.00000238	opposite pinnate: 0.00000075	alternate pinnate: 0.00000087	bottlebrush: 0.00000081	branching from basal bolus: 0.00000075
node 131: unbranched: 1
node 132: unbranched: 1
node 133: unbranched: 0.00066413	dichotomous planar: 0.00005846	dichotomous (lyriform): 0.00005345	dichotomous (bushy): 0.00005352	dichotomous (sparse): 0.99895599*	opposite pinnate: 0.00005345	alternate pinnate: 0.00005387	bottlebrush: 0.00005367	branching from basal bolus: 0.00005345
node 134: dichotomous (sparse): 1
node 135: dichotomous (sparse): 1
node 136: unbranched: 0.99801357*	dichotomous planar: 0.00087377	dichotomous (lyriform): 0.00010079	dichotomous (bushy): 0.00010523	dichotomous (sparse): 0.00038101	opposite pinnate: 0.00010323	alternate pinnate: 0.00015918	bottlebrush: 0.00016922	branching from basal bolus: 0.000094
node 137: unbranched: 0.99932221*	dichotomous planar: 0.00008731	dichotomous (lyriform): 0.00008407	dichotomous (bushy): 0.00008409	dichotomous (sparse): 0.00008543	opposite pinnate: 0.00008408	alternate pinnate: 0.00008441	bottlebrush: 0.00008436	branching from basal bolus: 0.00008404
node 138: unbranched: 1
node 139: unbranched: 0.99997789*	dichotomous planar: 0.00000263	dichotomous (lyriform): 0.00000261	dichotomous (bushy): 0.00000261	dichotomous (sparse): 0.00000342	opposite pinnate: 0.00000261	alternate pinnate: 0.000003	bottlebrush: 0.00000261	branching from basal bolus: 0.00000261
node 140: unbranched: 0.99996649*	dichotomous planar: 0.00000072	dichotomous (lyriform): 0.00000072	dichotomous (bushy): 0.00000072	dichotomous (sparse): 0.00001933	opposite pinnate: 0.00000072	alternate pinnate: 0.00000985	bottlebrush: 0.00000072	branching from basal bolus: 0.00000072
node 141: unbranched: 1
node 142: unbranched: 0.99766413*	dichotomous planar: 0.00001586	dichotomous (lyriform): 0.00001586	dichotomous (bushy): 0.00001586	dichotomous (sparse): 0.00149789	opposite pinnate: 0.00001586	alternate pinnate: 0.0007428	bottlebrush: 0.00001586	branching from basal bolus: 0.00001586
node 143: unbranched: 1
node 144: unbranched: 0.26309563*	dichotomous planar: 0.00127993	dichotomous (lyriform): 0.00127993	dichotomous (bushy): 0.00127993	dichotomous (sparse): 0.48881001*	opposite pinnate: 0.00127993	alternate pinnate: 0.24041478*	bottlebrush: 0.00127993	branching from basal bolus: 0.00127993
node 145: dichotomous (sparse): 1
node 146: unbranched: 0.02386062	dichotomous planar: 0.00001788	dichotomous (lyriform): 0.00001788	dichotomous (bushy): 0.00001788	dichotomous (sparse): 0.00168899	opposite pinnate: 0.00001788	alternate pinnate: 0.97434314*	bottlebrush: 0.00001788	branching from basal bolus: 0.00001788
node 147: alternate pinnate: 1
node 148: unbranched: 0.02689262	dichotomous planar: 0.0000367	dichotomous (lyriform): 0.0000367	dichotomous (bushy): 0.0000367	dichotomous (sparse): 0.00044551	opposite pinnate: 0.0000367	alternate pinnate: 0.97244165*	bottlebrush: 0.0000367	branching from basal bolus: 0.0000367
node 149: alternate pinnate: 1
node 150: unbranched: 1
node 151: unbranched: 0.99993015*	dichotomous planar: 0.00000873	dichotomous (lyriform): 0.00000873	dichotomous (bushy): 0.00000873	dichotomous (sparse): 0.00000875	opposite pinnate: 0.00000873	alternate pinnate: 0.00000874	bottlebrush: 0.00000873	branching from basal bolus: 0.00000873
node 152: unbranched: 0.99998696*	dichotomous planar: 0.00000163	dichotomous (lyriform): 0.00000163	dichotomous (bushy): 0.00000163	dichotomous (sparse): 0.00000163	opposite pinnate: 0.00000163	alternate pinnate: 0.00000163	bottlebrush: 0.00000163	branching from basal bolus: 0.00000163
node 153: unbranched: 1
node 154: unbranched: 0.99999797*	dichotomous planar: 0.00000025	dichotomous (lyriform): 0.00000025	dichotomous (bushy): 0.00000025	dichotomous (sparse): 0.00000025	opposite pinnate: 0.00000025	alternate pinnate: 0.00000025	bottlebrush: 0.00000025	branching from basal bolus: 0.00000025
node 155: unbranched: 1
node 156: unbranched: 1
node 157: unbranched: 0.99999125*	dichotomous planar: 0.00000109	dichotomous (lyriform): 0.00000109	dichotomous (bushy): 0.00000109	dichotomous (sparse): 0.00000109	opposite pinnate: 0.00000109	alternate pinnate: 0.00000109	bottlebrush: 0.00000109	branching from basal bolus: 0.00000109
node 158: unbranched: 1
node 159: unbranched: 0.99999884*	dichotomous planar: 0.00000015	dichotomous (lyriform): 0.00000015	dichotomous (bushy): 0.00000015	dichotomous (sparse): 0.00000015	opposite pinnate: 0.00000015	alternate pinnate: 0.00000015	bottlebrush: 0.00000015	branching from basal bolus: 0.00000015
node 160: unbranched: 1
node 161: unbranched: 1
node 162: unbranched: 0.99966961*	dichotomous planar: 0.00005858	dichotomous (lyriform): 0.00003359	dichotomous (bushy): 0.00001536	dichotomous (sparse): 0.00003087	opposite pinnate: 0.00004042	alternate pinnate: 0.00001839	bottlebrush: 0.00011846	branching from basal bolus: 0.00001473
node 163: unbranched: 0.99925597*	dichotomous planar: 0.00010005	dichotomous (lyriform): 0.00008986	dichotomous (bushy): 0.00008243	dichotomous (sparse): 0.00008875	opposite pinnate: 0.00009264	alternate pinnate: 0.00008366	bottlebrush: 0.00012446	branching from basal bolus: 0.00008217
node 164: unbranched: 1
node 165: unbranched: 0.99968164*	dichotomous planar: 0.00003985	dichotomous (lyriform): 0.00003977	dichotomous (bushy): 0.00003971	dichotomous (sparse): 0.00003976	opposite pinnate: 0.00003979	alternate pinnate: 0.00003972	bottlebrush: 0.00004004	branching from basal bolus: 0.00003971
node 166: unbranched: 1
node 167: unbranched: 0.99998778*	dichotomous planar: 0.00000153	dichotomous (lyriform): 0.00000153	dichotomous (bushy): 0.00000153	dichotomous (sparse): 0.00000153	opposite pinnate: 0.00000153	alternate pinnate: 0.00000153	bottlebrush: 0.00000153	branching from basal bolus: 0.00000153
node 168: unbranched: 1
node 169: unbranched: 1
node 170: unbranched: 0.99197609*	dichotomous planar: 0.00027811	dichotomous (lyriform): 0.00108174	dichotomous (bushy): 0.00026057	dichotomous (sparse): 0.00026686	opposite pinnate: 0.00137944	alternate pinnate: 0.0002618	bottlebrush: 0.00423509	branching from basal bolus: 0.00026031
node 171: unbranched: 0.99964055*	dichotomous planar: 0.00003126	dichotomous (lyriform): 0.00004642	dichotomous (bushy): 0.00003093	dichotomous (sparse): 0.00003105	opposite pinnate: 0.00005203	alternate pinnate: 0.00003095	bottlebrush: 0.00010588	branching from basal bolus: 0.00003093
node 172: unbranched: 0.99997107*	dichotomous planar: 0.00000355	dichotomous (lyriform): 0.00000362	dichotomous (bushy): 0.00000355	dichotomous (sparse): 0.00000355	opposite pinnate: 0.00000365	alternate pinnate: 0.00000355	bottlebrush: 0.00000392	branching from basal bolus: 0.00000355
node 173: unbranched: 1
node 174: unbranched: 0.99999621*	dichotomous planar: 0.00000047	dichotomous (lyriform): 0.00000047	dichotomous (bushy): 0.00000047	dichotomous (sparse): 0.00000047	opposite pinnate: 0.00000047	alternate pinnate: 0.00000047	bottlebrush: 0.00000048	branching from basal bolus: 0.00000047
node 175: unbranched: 1
node 176: unbranched: 1
node 177: unbranched: 0.99999996*	dichotomous planar: 5.05686255E-9	dichotomous (lyriform): 5.16672776E-9	dichotomous (bushy): 5.05446445E-9	dichotomous (sparse): 5.05532497E-9	opposite pinnate: 5.20742711E-9	alternate pinnate: 5.05463279E-9	bottlebrush: 5.59782506E-9	branching from basal bolus: 5.05442941E-9
node 178: unbranched: 1
node 179: unbranched: 1
node 180: unbranched: 0.9999998*	dichotomous planar: 0.00000003	dichotomous (lyriform): 0.00000003	dichotomous (bushy): 0.00000003	dichotomous (sparse): 0.00000003	opposite pinnate: 0.00000003	alternate pinnate: 0.00000003	bottlebrush: 0.00000003	branching from basal bolus: 0.00000003
node 181: unbranched: 1
node 182: unbranched: 0.99999972*	dichotomous planar: 0.00000003	dichotomous (lyriform): 0.00000003	dichotomous (bushy): 0.00000003	dichotomous (sparse): 0.00000003	opposite pinnate: 0.00000003	alternate pinnate: 0.00000003	bottlebrush: 0.00000003	branching from basal bolus: 0.00000003
node 183: unbranched: 1
node 184: unbranched: 1*	dichotomous planar: 6.45954971E-11	dichotomous (lyriform): 6.45954971E-11	dichotomous (bushy): 6.45954971E-11	dichotomous (sparse): 6.45954971E-11	opposite pinnate: 6.45954971E-11	alternate pinnate: 6.45954971E-11	bottlebrush: 6.45954971E-11	branching from basal bolus: 6.45954971E-11
node 185: unbranched: 1
node 186: unbranched: 1
node 187: unbranched: 1
node 188: unbranched: 0.76679872*	dichotomous planar: 0.00444682	dichotomous (lyriform): 0.03194201	dichotomous (bushy): 0.00443789	dichotomous (sparse): 0.00444109	opposite pinnate: 0.04191023	alternate pinnate: 0.00443851	bottlebrush: 0.13714696*	branching from basal bolus: 0.00443776
node 189: unbranched: 0.2238513*	dichotomous planar: 0.01126777	dichotomous (lyriform): 0.01893487	dichotomous (bushy): 0.01126528	dichotomous (sparse): 0.01126618	opposite pinnate: 0.3523918*	alternate pinnate: 0.01126546	bottlebrush: 0.34849208*	branching from basal bolus: 0.01126525
node 190: bottlebrush: 1
node 191: unbranched: 0.00008286	dichotomous planar: 0.00001114	dichotomous (lyriform): 0.00001373	dichotomous (bushy): 0.00001114	dichotomous (sparse): 0.00001114	opposite pinnate: 0.99972282*	alternate pinnate: 0.00001114	bottlebrush: 0.00012491	branching from basal bolus: 0.00001114
node 192: unbranched: 0.00000013	dichotomous planar: 0.00000003	dichotomous (lyriform): 0.00000003	dichotomous (bushy): 0.00000003	dichotomous (sparse): 0.00000003	opposite pinnate: 0.99999951*	alternate pinnate: 0.00000003	bottlebrush: 0.00000018	branching from basal bolus: 0.00000003
node 193: opposite pinnate: 1
node 194: unbranched: 0.00000007	dichotomous planar: 0.00000007	dichotomous (lyriform): 0.00000007	dichotomous (bushy): 0.00000007	dichotomous (sparse): 0.00000007	opposite pinnate: 0.99999945*	alternate pinnate: 0.00000007	bottlebrush: 0.00000007	branching from basal bolus: 0.00000007
node 195: opposite pinnate: 1
node 196: unbranched: 0.00000012	dichotomous planar: 0.00000012	dichotomous (lyriform): 0.00000012	dichotomous (bushy): 0.00000012	dichotomous (sparse): 0.00000012	opposite pinnate: 0.99999902*	alternate pinnate: 0.00000012	bottlebrush: 0.00000012	branching from basal bolus: 0.00000012
node 197: opposite pinnate: 1
node 198: opposite pinnate: 1
node 199: unbranched: 0.00000015	dichotomous planar: 0.00000004	dichotomous (lyriform): 0.00000004	dichotomous (bushy): 0.00000004	dichotomous (sparse): 0.00000004	opposite pinnate: 0.99999939*	alternate pinnate: 0.00000004	bottlebrush: 0.00000022	branching from basal bolus: 0.00000004
node 200: opposite pinnate: 1
node 201: unbranched: 4.29629441E-10	dichotomous planar: 4.22958062E-10	dichotomous (lyriform): 4.23198674E-10	dichotomous (bushy): 4.22957984E-10	dichotomous (sparse): 4.22958012E-10	opposite pinnate: 1*	alternate pinnate: 4.22957989E-10	bottlebrush: 4.33540967E-10	branching from basal bolus: 4.22957982E-10
node 202: opposite pinnate: 1
node 203: opposite pinnate: 1
node 204: opposite pinnate: 1
node 205: unbranched: 0.60190372*	dichotomous planar: 0.00392383	dichotomous (lyriform): 0.17579602*	dichotomous (bushy): 0.00392256	dichotomous (sparse): 0.00392302	opposite pinnate: 0.00922294	alternate pinnate: 0.00392265	bottlebrush: 0.19346272*	branching from basal bolus: 0.00392255
node 206: unbranched: 0.99946585*	dichotomous planar: 0.00002846	dichotomous (lyriform): 0.00017211	dichotomous (bushy): 0.00002846	dichotomous (sparse): 0.00002846	opposite pinnate: 0.00003289	alternate pinnate: 0.00002846	bottlebrush: 0.00018687	branching from basal bolus: 0.00002846
node 207: unbranched: 1
node 208: unbranched: 0.99999058*	dichotomous planar: 0.00000077	dichotomous (lyriform): 0.0000023	dichotomous (bushy): 0.00000077	dichotomous (sparse): 0.00000077	opposite pinnate: 0.00000082	alternate pinnate: 0.00000077	bottlebrush: 0.00000246	branching from basal bolus: 0.00000077
node 209: unbranched: 1
node 210: unbranched: 0.99999984*	dichotomous planar: 0.00000002	dichotomous (lyriform): 0.00000002	dichotomous (bushy): 0.00000002	dichotomous (sparse): 0.00000002	opposite pinnate: 0.00000002	alternate pinnate: 0.00000002	bottlebrush: 0.00000002	branching from basal bolus: 0.00000002
node 211: unbranched: 1
node 212: unbranched: 1
node 213: unbranched: 0.99999963*	dichotomous planar: 0.00000005	dichotomous (lyriform): 0.00000005	dichotomous (bushy): 0.00000005	dichotomous (sparse): 0.00000005	opposite pinnate: 0.00000005	alternate pinnate: 0.00000005	bottlebrush: 0.00000005	branching from basal bolus: 0.00000005
node 214: unbranched: 1
node 215: unbranched: 1
node 216: unbranched: 0.13483252*	dichotomous planar: 0.00245071	dichotomous (lyriform): 0.48744958*	dichotomous (bushy): 0.00245043	dichotomous (sparse): 0.00245053	opposite pinnate: 0.00362384	alternate pinnate: 0.00245045	bottlebrush: 0.36184151*	branching from basal bolus: 0.00245043
node 217: bottlebrush: 1
node 218: unbranched: 0.00231678	dichotomous planar: 0.00008443	dichotomous (lyriform): 0.99101206*	dichotomous (bushy): 0.00008443	dichotomous (sparse): 0.00008443	opposite pinnate: 0.00010421	alternate pinnate: 0.00008443	bottlebrush: 0.00614481	branching from basal bolus: 0.00008443
node 219: unbranched: 0.00000187	dichotomous planar: 0.00000013	dichotomous (lyriform): 0.99999248*	dichotomous (bushy): 0.00000013	dichotomous (sparse): 0.00000013	opposite pinnate: 0.00000015	alternate pinnate: 0.00000013	bottlebrush: 0.00000486	branching from basal bolus: 0.00000013
node 220: dichotomous (lyriform): 1
node 221: unbranched: 2.05601212E-13	dichotomous planar: 1.72636965E-13	dichotomous (lyriform): 1*	dichotomous (bushy): 1.72636895E-13	dichotomous (sparse): 1.7263692E-13	opposite pinnate: 1.72929083E-13	alternate pinnate: 1.72636899E-13	bottlebrush: 2.62128469E-13	branching from basal bolus: 1.72636893E-13
node 222: dichotomous (lyriform): 1
node 223: dichotomous (lyriform): 1
node 224: dichotomous (lyriform): 1
node 225: dichotomous (lyriform): 1
node 226: unbranched: 0.00007603	dichotomous planar: 0.00001257	dichotomous (lyriform): 0.99966314*	dichotomous (bushy): 0.00001257	dichotomous (sparse): 0.00001257	opposite pinnate: 0.00001313	alternate pinnate: 0.00001257	bottlebrush: 0.00018486	branching from basal bolus: 0.00001257
node 227: dichotomous (lyriform): 1
node 228: unbranched: 6.90660049E-12	dichotomous planar: 3.95363212E-9	dichotomous (lyriform): 1*	dichotomous (bushy): 5.68779932E-12	dichotomous (sparse): 5.68780024E-12	opposite pinnate: 5.6986025E-12	alternate pinnate: 5.6877995E-12	bottlebrush: 8.99660246E-12	branching from basal bolus: 5.68779928E-12
node 229: dichotomous planar: 1
node 230: dichotomous (lyriform): 1
node 231: dichotomous (lyriform): 1
node 232: dichotomous (lyriform): 1
node 233: dichotomous (lyriform): 1
node 234: unbranched: 0.78790114*	dichotomous planar: 0.06728287	dichotomous (lyriform): 0.00366922	dichotomous (bushy): 0.03367558	dichotomous (sparse): 0.00384957	opposite pinnate: 0.00366842	alternate pinnate: 0.07104931	bottlebrush: 0.02523561	branching from basal bolus: 0.00366828
node 235: unbranched: 0.93840571*	dichotomous planar: 0.00563555	dichotomous (lyriform): 0.00068181	dichotomous (bushy): 0.00301847	dichotomous (sparse): 0.00069585	opposite pinnate: 0.00068174	alternate pinnate: 0.0478379	bottlebrush: 0.00236123	branching from basal bolus: 0.00068173
node 236: unbranched: 0.99459429*	dichotomous planar: 0.00051951	dichotomous (lyriform): 0.00014457	dichotomous (bushy): 0.00032143	dichotomous (sparse): 0.00014563	opposite pinnate: 0.00014457	alternate pinnate: 0.00371374	bottlebrush: 0.00027168	branching from basal bolus: 0.00014457
node 237: unbranched: 0.99995405*	dichotomous planar: 0.00000565	dichotomous (lyriform): 0.00000543	dichotomous (bushy): 0.00000553	dichotomous (sparse): 0.00000543	opposite pinnate: 0.00000543	alternate pinnate: 0.00000753	bottlebrush: 0.00000551	branching from basal bolus: 0.00000543
node 238: unbranched: 1
node 239: unbranched: 1
node 240: unbranched: 0.9994308*	dichotomous planar: 0.00005948	dichotomous (lyriform): 0.00003148	dichotomous (bushy): 0.00004469	dichotomous (sparse): 0.00003156	opposite pinnate: 0.00003148	alternate pinnate: 0.00029805	bottlebrush: 0.00004098	branching from basal bolus: 0.00003148
node 241: unbranched: 1
node 242: unbranched: 0.99994913*	dichotomous planar: 0.0000063	dichotomous (lyriform): 0.00000614	dichotomous (bushy): 0.00000622	dichotomous (sparse): 0.00000615	opposite pinnate: 0.00000614	alternate pinnate: 0.00000758	bottlebrush: 0.0000062	branching from basal bolus: 0.00000614
node 243: unbranched: 1
node 244: unbranched: 1
node 245: unbranched: 0.90421815*	dichotomous planar: 0.00474003	dichotomous (lyriform): 0.00165707	dichotomous (bushy): 0.00311129	dichotomous (sparse): 0.00166581	opposite pinnate: 0.00165703	alternate pinnate: 0.07859135	bottlebrush: 0.00270226	branching from basal bolus: 0.00165702
node 246: unbranched: 1
node 247: unbranched: 0.00030087	dichotomous planar: 0.0000134	dichotomous (lyriform): 0.00001242	dichotomous (bushy): 0.00001288	dichotomous (sparse): 0.00001242	opposite pinnate: 0.00001242	alternate pinnate: 0.99961041*	bottlebrush: 0.00001275	branching from basal bolus: 0.00001242
node 248: alternate pinnate: 1
node 249: unbranched: 0.00000363	dichotomous planar: 0.00000167	dichotomous (lyriform): 0.00000167	dichotomous (bushy): 0.00000167	dichotomous (sparse): 0.00000167	opposite pinnate: 0.00000167	alternate pinnate: 0.9999847*	bottlebrush: 0.00000167	branching from basal bolus: 0.00000167
node 250: alternate pinnate: 1
node 251: alternate pinnate: 1
node 252: unbranched: 0.00010823	dichotomous planar: 0.00008072	dichotomous (lyriform): 0.00008062	dichotomous (bushy): 0.00008067	dichotomous (sparse): 0.00008062	opposite pinnate: 0.00008062	alternate pinnate: 0.99932725*	bottlebrush: 0.00008065	branching from basal bolus: 0.00008062
node 253: alternate pinnate: 1
node 254: alternate pinnate: 1
node 255: unbranched: 0.62138229*	dichotomous planar: 0.06125326	dichotomous (lyriform): 0.00866917	dichotomous (bushy): 0.09942787*	dichotomous (sparse): 0.00881007	opposite pinnate: 0.00866854	alternate pinnate: 0.11582524*	bottlebrush: 0.06729511	branching from basal bolus: 0.00866843
node 256: unbranched: 0.00714593	dichotomous planar: 0.02584763	dichotomous (lyriform): 0.00092917	dichotomous (bushy): 0.95974793*	dichotomous (sparse): 0.0009306	opposite pinnate: 0.00092916	alternate pinnate: 0.00201641	bottlebrush: 0.00152401	branching from basal bolus: 0.00092916
node 257: dichotomous (bushy): 1
node 258: unbranched: 0.00309288	dichotomous planar: 0.05694373	dichotomous (lyriform): 0.00093206	dichotomous (bushy): 0.93378586*	dichotomous (sparse): 0.00093256	opposite pinnate: 0.00093206	alternate pinnate: 0.00130996	bottlebrush: 0.00113882	branching from basal bolus: 0.00093206
node 259: dichotomous (bushy): 1
node 260: unbranched: 0.00018185	dichotomous planar: 0.99068145*	dichotomous (lyriform): 0.00016334	dichotomous (bushy): 0.00815163	dichotomous (sparse): 0.00016335	opposite pinnate: 0.00016334	alternate pinnate: 0.00016658	bottlebrush: 0.00016511	branching from basal bolus: 0.00016334
node 261: dichotomous planar: 1
node 262: unbranched: 0.0000101	dichotomous planar: 0.99964054*	dichotomous (lyriform): 0.00000944	dichotomous (bushy): 0.00029252	dichotomous (sparse): 0.00000944	opposite pinnate: 0.00000944	alternate pinnate: 0.00000956	bottlebrush: 0.00000951	branching from basal bolus: 0.00000944
node 263: dichotomous planar: 1
node 264: unbranched: 1.87353466E-9	dichotomous planar: 0.99999998*	dichotomous (lyriform): 1.86312681E-9	dichotomous (bushy): 6.35632445E-9	dichotomous (sparse): 1.86312921E-9	opposite pinnate: 1.8631268E-9	alternate pinnate: 1.86494702E-9	bottlebrush: 1.86412266E-9	branching from basal bolus: 1.8631268E-9
node 265: dichotomous planar: 1
node 266: dichotomous planar: 1
node 267: dichotomous planar: 1
node 268: unbranched: 0.24695582*	dichotomous planar: 0.03486346*	dichotomous (lyriform): 0.01495253	dichotomous (bushy): 0.04931824*	dichotomous (sparse): 0.01500589	opposite pinnate: 0.01495229	alternate pinnate: 0.33821679*	bottlebrush: 0.27078272*	branching from basal bolus: 0.01495226
node 269: unbranched: 0.00008358	dichotomous planar: 0.00002095	dichotomous (lyriform): 0.00001507	dichotomous (bushy): 0.00002521	dichotomous (sparse): 0.00001508	opposite pinnate: 0.00001507	alternate pinnate: 0.99971937*	bottlebrush: 0.00009061	branching from basal bolus: 0.00001507
node 270: alternate pinnate: 1
node 271: unbranched: 0.00000003	dichotomous planar: 0.00000001	dichotomous (lyriform): 0.00000001	dichotomous (bushy): 0.00000002	dichotomous (sparse): 0.00000001	opposite pinnate: 0.00000001	alternate pinnate: 0.99999985*	bottlebrush: 0.00000004	branching from basal bolus: 0.00000001
node 272: alternate pinnate: 1
node 273: alternate pinnate: 1
node 274: unbranched: 0.00004149	dichotomous planar: 0.00001124	dichotomous (lyriform): 0.0000084	dichotomous (bushy): 0.00001331	dichotomous (sparse): 0.00000841	opposite pinnate: 0.0000084	alternate pinnate: 0.00006201	bottlebrush: 0.99983833*	branching from basal bolus: 0.0000084
node 275: unbranched: 0.0000153	dichotomous planar: 0.00001521	dichotomous (lyriform): 0.00001521	dichotomous (bushy): 0.00001522	dichotomous (sparse): 0.00001521	opposite pinnate: 0.00001521	alternate pinnate: 0.00081087	bottlebrush: 0.99908257*	branching from basal bolus: 0.00001521
node 276: bottlebrush: 1
node 277: unbranched: 0.00009434	dichotomous planar: 0.00009432	dichotomous (lyriform): 0.00009432	dichotomous (bushy): 0.00009432	dichotomous (sparse): 0.00009432	opposite pinnate: 0.00009432	alternate pinnate: 0.02349379	bottlebrush: 0.97584595*	branching from basal bolus: 0.00009432
node 278: alternate pinnate: 1
node 279: unbranched: 0.00000145	dichotomous planar: 0.00000145	dichotomous (lyriform): 0.00000145	dichotomous (bushy): 0.00000145	dichotomous (sparse): 0.00000145	opposite pinnate: 0.00000145	alternate pinnate: 0.00008666	bottlebrush: 0.99990323*	branching from basal bolus: 0.00000145
node 280: bottlebrush: 1
node 281: unbranched: 0.00000012	dichotomous planar: 0.00000012	dichotomous (lyriform): 0.00000012	dichotomous (bushy): 0.00000012	dichotomous (sparse): 0.00000012	opposite pinnate: 0.00000012	alternate pinnate: 0.00000025	bottlebrush: 0.99999889*	branching from basal bolus: 0.00000012
node 282: bottlebrush: 1
node 283: bottlebrush: 1
node 284: unbranched: 0.00000911	dichotomous planar: 0.00000844	dichotomous (lyriform): 0.00000838	dichotomous (bushy): 0.00000848	dichotomous (sparse): 0.00000838	opposite pinnate: 0.00000838	alternate pinnate: 0.00000956	bottlebrush: 0.9999309*	branching from basal bolus: 0.00000838
node 285: unbranched: 0.00000567	dichotomous planar: 0.00000566	dichotomous (lyriform): 0.00000566	dichotomous (bushy): 0.00000566	dichotomous (sparse): 0.00000566	opposite pinnate: 0.00000566	alternate pinnate: 0.00000568	bottlebrush: 0.99995468*	branching from basal bolus: 0.00000566
node 286: bottlebrush: 1
node 287: unbranched: 0.00000202	dichotomous planar: 0.00000202	dichotomous (lyriform): 0.00000202	dichotomous (bushy): 0.00000202	dichotomous (sparse): 0.00000202	opposite pinnate: 0.00000202	alternate pinnate: 0.00000202	bottlebrush: 0.99998382*	branching from basal bolus: 0.00000202
node 288: bottlebrush: 1
node 289: bottlebrush: 1
node 290: unbranched: 0.00000008	dichotomous planar: 0.00000008	dichotomous (lyriform): 0.00000008	dichotomous (bushy): 0.00000008	dichotomous (sparse): 0.00000008	opposite pinnate: 0.00000008	alternate pinnate: 0.00000008	bottlebrush: 0.99999935*	branching from basal bolus: 0.00000008
node 291: bottlebrush: 1
node 292: !
node 293: !
node 294: bottlebrush: 1
node 295: unbranched: 0.00000071	dichotomous planar: 0.00000043	dichotomous (lyriform): 0.00000041	dichotomous (bushy): 0.00000045	dichotomous (sparse): 0.00000041	opposite pinnate: 0.00000041	alternate pinnate: 0.00000089	bottlebrush: 0.99999588*	branching from basal bolus: 0.00000041
node 296: unbranched: 0.00000369	dichotomous planar: 0.00000364	dichotomous (lyriform): 0.00000364	dichotomous (bushy): 0.00000365	dichotomous (sparse): 0.00000364	opposite pinnate: 0.00000364	alternate pinnate: 0.00000372	bottlebrush: 0.99997075*	branching from basal bolus: 0.00000364
node 297: bottlebrush: 1
node 298: unbranched: 0.00000088	dichotomous planar: 0.00000088	dichotomous (lyriform): 0.00000088	dichotomous (bushy): 0.00000088	dichotomous (sparse): 0.00000088	opposite pinnate: 0.00000088	alternate pinnate: 0.00000088	bottlebrush: 0.99999299*	branching from basal bolus: 0.00000088
node 299: bottlebrush: 1
node 300: unbranched: 2.31590863E-10	dichotomous planar: 2.31589916E-10	dichotomous (lyriform): 2.31589827E-10	dichotomous (bushy): 2.3158998E-10	dichotomous (sparse): 2.31589827E-10	opposite pinnate: 2.31589827E-10	alternate pinnate: 2.31591505E-10	bottlebrush: 1*	branching from basal bolus: 2.31589827E-10
node 301: bottlebrush: 1
node 302: bottlebrush: 1
node 303: bottlebrush: 1
node 304: unbranched: 0.00000275	dichotomous planar: 0.00000274	dichotomous (lyriform): 0.00000274	dichotomous (bushy): 0.00000274	dichotomous (sparse): 0.00000274	opposite pinnate: 0.00000274	alternate pinnate: 0.00000275	bottlebrush: 0.99997806*	branching from basal bolus: 0.00000274
node 305: unbranched: 0.00000879	dichotomous planar: 0.00000879	dichotomous (lyriform): 0.00000879	dichotomous (bushy): 0.00000879	dichotomous (sparse): 0.00000879	opposite pinnate: 0.00000879	alternate pinnate: 0.00000879	bottlebrush: 0.99992965*	branching from basal bolus: 0.00000879
node 306: bottlebrush: 1
node 307: unbranched: 8.7974437E-10	dichotomous planar: 8.79743553E-10	dichotomous (lyriform): 8.79743476E-10	dichotomous (bushy): 8.79743609E-10	dichotomous (sparse): 8.79743477E-10	opposite pinnate: 8.79743476E-10	alternate pinnate: 8.79744924E-10	bottlebrush: 0.99999999*	branching from basal bolus: 8.79743476E-10
node 308: bottlebrush: 1
node 309: bottlebrush: 1
node 310: bottlebrush: 1
node 311: unbranched: 0.00000297	dichotomous planar: 0.00000297	dichotomous (lyriform): 0.00000297	dichotomous (bushy): 0.00000297	dichotomous (sparse): 0.00000297	opposite pinnate: 0.00000297	alternate pinnate: 0.00000297	bottlebrush: 0.99997628*	branching from basal bolus: 0.00000297
node 312: unbranched: 3.68424815E-9	dichotomous planar: 3.68424763E-9	dichotomous (lyriform): 3.68424758E-9	dichotomous (bushy): 3.68424767E-9	dichotomous (sparse): 3.68424758E-9	opposite pinnate: 3.68424758E-9	alternate pinnate: 3.68424849E-9	bottlebrush: 0.99999997*	branching from basal bolus: 3.68424758E-9
node 313: bottlebrush: 1
node 314: bottlebrush: 1
node 315: bottlebrush: 1
node 316: unbranched: 0.00000067	dichotomous planar: 0.00000067	dichotomous (lyriform): 0.00000067	dichotomous (bushy): 0.00000067	dichotomous (sparse): 0.00000067	opposite pinnate: 0.00000067	alternate pinnate: 0.00000067	bottlebrush: 0.99999464*	branching from basal bolus: 0.00000067
node 317: unbranched: 0.00000016	dichotomous planar: 0.00000016	dichotomous (lyriform): 0.00000016	dichotomous (bushy): 0.00000016	dichotomous (sparse): 0.00000016	opposite pinnate: 0.00000016	alternate pinnate: 0.00000016	bottlebrush: 0.9999987*	branching from basal bolus: 0.00000016
node 318: bottlebrush: 1
node 319: unbranched: 2.24282326E-10	dichotomous planar: 2.24282326E-10	dichotomous (lyriform): 2.24282326E-10	dichotomous (bushy): 2.24282326E-10	dichotomous (sparse): 2.24282326E-10	opposite pinnate: 2.24282326E-10	alternate pinnate: 2.24282326E-10	bottlebrush: 1*	branching from basal bolus: 2.24282326E-10
node 320: bottlebrush: 1
node 321: bottlebrush: 1
node 322: bottlebrush: 1
node 323: unbranched: 0.00000011	dichotomous planar: 0.00000011	dichotomous (lyriform): 0.00000011	dichotomous (bushy): 0.00000011	dichotomous (sparse): 0.00000011	opposite pinnate: 0.00000011	alternate pinnate: 0.00000011	bottlebrush: 0.99999912*	branching from basal bolus: 0.00000011
node 324: unbranched: 0.00000001	dichotomous planar: 0.00000001	dichotomous (lyriform): 0.00000001	dichotomous (bushy): 0.00000001	dichotomous (sparse): 0.00000001	opposite pinnate: 0.00000001	alternate pinnate: 0.00000001	bottlebrush: 0.9999999*	branching from basal bolus: 0.00000001
node 325: bottlebrush: 1
node 326: bottlebrush: 1
node 327: unbranched: 0.00000002	dichotomous planar: 0.00000002	dichotomous (lyriform): 0.00000002	dichotomous (bushy): 0.00000002	dichotomous (sparse): 0.00000002	opposite pinnate: 0.00000002	alternate pinnate: 0.00000002	bottlebrush: 0.99999982*	branching from basal bolus: 0.00000002
node 328: bottlebrush: 1
node 329: bottlebrush: 1
node 330: bottlebrush: 1

## Sheet: Character 2
Character 2: Coordination of polyps
Marginal prob. recon. with model Mk1 (est.) [rate 2.61635667 [est.]] -log L.:63.77738004 (Opt.: width 0.0) Reporting likelihoods as Proportional Likelihoods; Threshold when decisions made: 2 Calc. by Maximum likelihood reconstruct (Generic categorical) (id# 990)
node 2: !
node 3: !
node 4: isolated	without order: 0.00001295	biserial: 0.00001293	paired: 0.00001295	in whorls: 0.99994824*	unifacial clusters: 0.00001293
node 5: isolated	without order: 0.00001066	biserial: 0.00001066	paired: 0.00001066	in whorls: 0.99995736*	unifacial clusters: 0.00001066
node 6: in whorls: 1
node 7: isolated	without order: 0.00000527	biserial: 0.00000527	paired: 0.00000527	in whorls: 0.99997891*	unifacial clusters: 0.00000527
node 8: in whorls: 1
node 9: isolated	without order: 0.00000017	biserial: 0.00000017	paired: 0.00000017	in whorls: 0.9999993*	unifacial clusters: 0.00000017
node 10: isolated	without order: 0.00000003	biserial: 0.00000003	paired: 0.00000003	in whorls: 0.9999999*	unifacial clusters: 0.00000003
node 11: in whorls: 1
node 12: isolated	without order: 0.00000002	biserial: 0.00000002	paired: 0.00000002	in whorls: 0.99999992*	unifacial clusters: 0.00000002
node 13: in whorls: 1
node 14: in whorls: 1
node 15: isolated	without order: 2.68206127E-11	biserial: 2.68206127E-11	paired: 2.68206127E-11	in whorls: 1*	unifacial clusters: 2.68206127E-11
node 16: in whorls: 1
node 17: in whorls: 1
node 18: in whorls: 1
node 19: isolated	without order: 0.00000207	biserial: 0.00000161	paired: 0.00000206	in whorls: 0.99999266*	unifacial clusters: 0.00000161
node 20: isolated	without order: 0.00000098	biserial: 0.00000097	paired: 0.00002102	in whorls: 0.99997606*	unifacial clusters: 0.00000097
node 21: in whorls: 1
node 22: isolated	without order: 0.00001034	biserial: 0.00001034	paired: 0.00071773	in whorls: 0.99925124*	unifacial clusters: 0.00001034
node 23: paired: 1
node 24: isolated	without order: 0.0000004	biserial: 0.0000004	paired: 0.00001693	in whorls: 0.99998188*	unifacial clusters: 0.0000004
node 25: isolated	without order: 0.00000221	biserial: 0.00000221	paired: 0.00000249	in whorls: 0.99999086*	unifacial clusters: 0.00000221
node 26: in whorls: 1
node 27: in whorls: 1
node 28: isolated	without order: 0.00000009	biserial: 0.00000009	paired: 0.00000015	in whorls: 0.99999959*	unifacial clusters: 0.00000009
node 29: isolated	without order: 0.0000001	biserial: 0.0000001	paired: 0.0000001	in whorls: 0.99999961*	unifacial clusters: 0.0000001
node 30: in whorls: 1
node 31: in whorls: 1
node 32: isolated	without order: 0.0000001	biserial: 0.0000001	paired: 0.0000001	in whorls: 0.99999959*	unifacial clusters: 0.0000001
node 33: in whorls: 1
node 34: isolated	without order: 0.00000023	biserial: 0.00000023	paired: 0.00000023	in whorls: 0.99999907*	unifacial clusters: 0.00000023
node 35: in whorls: 1
node 36: isolated	without order: 0.00000364	biserial: 0.00000364	paired: 0.00000364	in whorls: 0.99998545*	unifacial clusters: 0.00000364
node 37: in whorls: 1
node 38: in whorls: 1
node 39: isolated	without order: 0.00002545	biserial: 0.00000131	paired: 0.00000131	in whorls: 0.99997062*	unifacial clusters: 0.00000131
node 40: isolated	without order: 0.00000029	biserial: 0.00000026	paired: 0.00000026	in whorls: 0.99999893*	unifacial clusters: 0.00000026
node 41: in whorls: 1
node 42: isolated	without order: 0.00000002	biserial: 0.00000002	paired: 0.00000002	in whorls: 0.9999999*	unifacial clusters: 0.00000002
node 43: in whorls: 1
node 44: isolated	without order: 5.97464746E-9	biserial: 5.97460993E-9	paired: 5.97460994E-9	in whorls: 0.99999998*	unifacial clusters: 5.97460993E-9
node 45: in whorls: 1
node 46: isolated	without order: 0.00000004	biserial: 0.00000004	paired: 0.00000004	in whorls: 0.99999983*	unifacial clusters: 0.00000004
node 47: in whorls: 1
node 48: isolated	without order: 0.00000091	biserial: 0.00000091	paired: 0.00000091	in whorls: 0.99999634*	unifacial clusters: 0.00000091
node 49: in whorls: 1
node 50: in whorls: 1
node 51: isolated	without order: 0.00162457	biserial: 0.00001348	paired: 0.00001348	in whorls: 0.99833499*	unifacial clusters: 0.00001348
node 52: in whorls: 1
node 53: isolated	without order: 1*	biserial: 4.16602435E-30	paired: 4.16602491E-30	in whorls: 2.919434E-26	unifacial clusters: 4.16602435E-30
node 54: isolated	without order: 1
node 55: isolated	without order: 1
node 56: isolated	without order: 1
node 57: isolated	without order: 1
node 58: isolated	without order: 1
node 59: isolated	without order: 1
node 60: isolated	without order: 1
node 61: isolated	without order: 1
node 62: isolated	without order: 1
node 63: isolated	without order: 1
node 64: isolated	without order: 0.99880912*	biserial: 0.00000415	paired: 0.00000415	in whorls: 0.00117842	unifacial clusters: 0.00000415
node 65: isolated	without order: 1
node 66: in whorls: 1
node 67: isolated	without order: 0.00000852	biserial: 0.00000852	paired: 0.00000852	in whorls: 0.99996593*	unifacial clusters: 0.00000852
node 68: isolated	without order: 0.00010924	biserial: 0.00010924	paired: 0.00010924	in whorls: 0.99956303*	unifacial clusters: 0.00010924
node 69: in whorls: 1
node 70: isolated	without order: 0.00005888	biserial: 0.00005888	paired: 0.00005888	in whorls: 0.99976449*	unifacial clusters: 0.00005888
node 71: in whorls: 1
node 72: isolated	without order: 0.00000011	biserial: 0.00000011	paired: 0.00000011	in whorls: 0.99999958*	unifacial clusters: 0.00000011
node 73: in whorls: 1
node 74: in whorls: 1
node 75: isolated	without order: 0.00001009	biserial: 0.0000101	paired: 0.00001009	in whorls: 0.99995964*	unifacial clusters: 0.00001009
node 76: in whorls: 1
node 77: isolated	without order: 0.00000294	biserial: 0.00000299	paired: 0.00000293	in whorls: 0.99998822*	unifacial clusters: 0.00000293
node 78: isolated	without order: 0.00000138	biserial: 0.00000138	paired: 0.00000138	in whorls: 0.99999448*	unifacial clusters: 0.00000138
node 79: isolated	without order: 0.00000318	biserial: 0.00000318	paired: 0.00000318	in whorls: 0.99998729*	unifacial clusters: 0.00000318
node 80: in whorls: 1
node 81: isolated	without order: 0.00000009	biserial: 0.00000009	paired: 0.00000009	in whorls: 0.99999965*	unifacial clusters: 0.00000009
node 82: isolated	without order: 0.00000005	biserial: 0.00000005	paired: 0.00000005	in whorls: 0.99999979*	unifacial clusters: 0.00000005
node 83: in whorls: 1
node 84: in whorls: 1
node 85: isolated	without order: 7.53412924E-10	biserial: 7.53412924E-10	paired: 7.53412924E-10	in whorls: 1*	unifacial clusters: 7.53412924E-10
node 86: in whorls: 1
node 87: in whorls: 1
node 88: isolated	without order: 0.00000087	biserial: 0.00000087	paired: 0.00000087	in whorls: 0.99999652*	unifacial clusters: 0.00000087
node 89: isolated	without order: 0.00000025	biserial: 0.00000025	paired: 0.00000025	in whorls: 0.99999899*	unifacial clusters: 0.00000025
node 90: in whorls: 1
node 91: isolated	without order: 0.00000026	biserial: 0.00000026	paired: 0.00000026	in whorls: 0.99999897*	unifacial clusters: 0.00000026
node 92: in whorls: 1
node 93: in whorls: 1
node 94: isolated	without order: 0.0000057	biserial: 0.0000057	paired: 0.0000057	in whorls: 0.99997721*	unifacial clusters: 0.0000057
node 95: in whorls: 1
node 96: isolated	without order: 0.00000265	biserial: 0.00000265	paired: 0.00000265	in whorls: 0.99998941*	unifacial clusters: 0.00000265
node 97: in whorls: 1
node 98: in whorls: 1
node 99: isolated	without order: 0.00000355	biserial: 0.00000915	paired: 0.00000237	in whorls: 0.99998249*	unifacial clusters: 0.00000245
node 100: isolated	without order: 0.00000195	biserial: 0.00000217	paired: 0.00000191	in whorls: 0.99999205*	unifacial clusters: 0.00000191
node 101: isolated	without order: 0.00006519	biserial: 0.00006522	paired: 0.00006523	in whorls: 0.99973918*	unifacial clusters: 0.00006518
node 102: isolated	without order: 0.0000072	biserial: 0.0000072	paired: 0.0000072	in whorls: 0.99997121*	unifacial clusters: 0.0000072
node 103: isolated	without order: 0.00000021	biserial: 0.00000021	paired: 0.00000021	in whorls: 0.99999917*	unifacial clusters: 0.00000021
node 104: in whorls: 1
node 105: in whorls: 1
node 106: isolated	without order: 4.93257988E-12	biserial: 4.93258394E-12	paired: 4.93258603E-12	in whorls: 1*	unifacial clusters: 4.93257908E-12
node 107: in whorls: 1
node 108: in whorls: 1
node 109: in whorls: 1
node 110: isolated	without order: 0.00000009	biserial: 0.00000009	paired: 0.00000009	in whorls: 0.99999964*	unifacial clusters: 0.00000009
node 111: in whorls: 1
node 112: in whorls: 1
node 113: isolated	without order: 0.00000273	biserial: 0.00000273	paired: 0.00000491	in whorls: 0.9999869*	unifacial clusters: 0.00000273
node 114: isolated	without order: 0.00000243	biserial: 0.00000243	paired: 0.0001102	in whorls: 0.99988251*	unifacial clusters: 0.00000243
node 115: in whorls: 1
node 116: isolated	without order: 0.00005901	biserial: 0.00005901	paired: 0.01303964	in whorls: 0.98678333*	unifacial clusters: 0.00005901
node 117: paired: 1
node 118: isolated	without order: 0.00000042	biserial: 0.00000042	paired: 0.00003169	in whorls: 0.99996706*	unifacial clusters: 0.00000042
node 119: in whorls: 1
node 120: in whorls: 1
node 121: isolated	without order: 0.00000188	biserial: 0.00000188	paired: 0.00000209	in whorls: 0.99999227*	unifacial clusters: 0.00000188
node 122: in whorls: 1
node 123: isolated	without order: 0.00000225	biserial: 0.00000225	paired: 0.00000225	in whorls: 0.99999102*	unifacial clusters: 0.00000225
node 124: in whorls: 1
node 125: isolated	without order: 0.00000011	biserial: 0.00000011	paired: 0.00000011	in whorls: 0.99999956*	unifacial clusters: 0.00000011
node 126: in whorls: 1
node 127: in whorls: 1
node 128: isolated	without order: 0.00000057	biserial: 0.00000057	paired: 0.00000056	in whorls: 0.99999774*	unifacial clusters: 0.00000056
node 129: isolated	without order: 0.0000033	biserial: 0.0000033	paired: 0.0000033	in whorls: 0.99998681*	unifacial clusters: 0.0000033
node 130: isolated	without order: 0.00000005	biserial: 0.00000005	paired: 0.00000005	in whorls: 0.9999998*	unifacial clusters: 0.00000005
node 131: in whorls: 1
node 132: in whorls: 1
node 133: isolated	without order: 0.00000045	biserial: 0.00000045	paired: 0.00000045	in whorls: 0.99999819*	unifacial clusters: 0.00000045
node 134: in whorls: 1
node 135: in whorls: 1
node 136: isolated	without order: 0.00000308	biserial: 0.00000308	paired: 0.00000308	in whorls: 0.99998769*	unifacial clusters: 0.00000308
node 137: isolated	without order: 0.00000778	biserial: 0.00000778	paired: 0.00000778	in whorls: 0.99996887*	unifacial clusters: 0.00000778
node 138: in whorls: 1
node 139: isolated	without order: 0.00000026	biserial: 0.00000026	paired: 0.00000026	in whorls: 0.99999895*	unifacial clusters: 0.00000026
node 140: isolated	without order: 0.00000005	biserial: 0.00000005	paired: 0.00000005	in whorls: 0.99999981*	unifacial clusters: 0.00000005
node 141: in whorls: 1
node 142: isolated	without order: 0.00000001	biserial: 0.00000005	paired: 0.00000001	in whorls: 0.99999992*	unifacial clusters: 0.00000001
node 143: in whorls: 1
node 144: isolated	without order: 0.00000008	biserial: 0.00002189	paired: 0.00000008	in whorls: 0.99997786*	unifacial clusters: 0.00000008
node 145: in whorls: 1
node 146: isolated	without order: 0.00001047	biserial: 0.01625637	paired: 0.00001047	in whorls: 0.98371221*	unifacial clusters: 0.00001047
node 147: biserial: 1
node 148: isolated	without order: 0.00000019	biserial: 0.00003432	paired: 0.00000019	in whorls: 0.99996511*	unifacial clusters: 0.00000019
node 149: in whorls: 1
node 150: in whorls: 1
node 151: isolated	without order: 0.00000101	biserial: 0.00000101	paired: 0.00000101	in whorls: 0.99999596*	unifacial clusters: 0.00000101
node 152: isolated	without order: 0.0000002	biserial: 0.0000002	paired: 0.0000002	in whorls: 0.9999992*	unifacial clusters: 0.0000002
node 153: in whorls: 1
node 154: isolated	without order: 0.00000003	biserial: 0.00000003	paired: 0.00000003	in whorls: 0.99999987*	unifacial clusters: 0.00000003
node 155: in whorls: 1
node 156: in whorls: 1
node 157: isolated	without order: 0.00000013	biserial: 0.00000013	paired: 0.00000013	in whorls: 0.99999947*	unifacial clusters: 0.00000013
node 158: in whorls: 1
node 159: isolated	without order: 0.00000002	biserial: 0.00000002	paired: 0.00000002	in whorls: 0.99999993*	unifacial clusters: 0.00000002
node 160: in whorls: 1
node 161: in whorls: 1
node 162: isolated	without order: 0.00000033	biserial: 0.00000033	paired: 0.00000033	in whorls: 0.9999987*	unifacial clusters: 0.00000033
node 163: isolated	without order: 0.00000702	biserial: 0.00000702	paired: 0.00000702	in whorls: 0.9999719*	unifacial clusters: 0.00000702
node 164: in whorls: 1
node 165: isolated	without order: 0.00000406	biserial: 0.00000406	paired: 0.00000406	in whorls: 0.99998375*	unifacial clusters: 0.00000406
node 166: in whorls: 1
node 167: isolated	without order: 0.00000017	biserial: 0.00000017	paired: 0.00000017	in whorls: 0.99999931*	unifacial clusters: 0.00000017
node 168: in whorls: 1
node 169: in whorls: 1
node 170: isolated	without order: 0.0000011	biserial: 0.0000011	paired: 0.0000011	in whorls: 0.99999558*	unifacial clusters: 0.0000011
node 171: isolated	without order: 0.00000238	biserial: 0.00000238	paired: 0.00000238	in whorls: 0.99999048*	unifacial clusters: 0.00000238
node 172: isolated	without order: 0.00000041	biserial: 0.00000041	paired: 0.00000041	in whorls: 0.99999835*	unifacial clusters: 0.00000041
node 173: in whorls: 1
node 174: isolated	without order: 0.00000006	biserial: 0.00000006	paired: 0.00000006	in whorls: 0.99999977*	unifacial clusters: 0.00000006
node 175: in whorls: 1
node 176: in whorls: 1
node 177: isolated	without order: 3.09694085E-10	biserial: 3.09694085E-10	paired: 3.09694085E-10	in whorls: 1*	unifacial clusters: 3.09694085E-10
node 178: in whorls: 1
node 179: in whorls: 1
node 180: isolated	without order: 3.36298925E-9	biserial: 3.36298925E-9	paired: 3.36298925E-9	in whorls: 0.99999999*	unifacial clusters: 3.36298925E-9
node 181: in whorls: 1
node 182: isolated	without order: 4.64574979E-9	biserial: 4.64574979E-9	paired: 4.64574979E-9	in whorls: 0.99999998*	unifacial clusters: 4.64574979E-9
node 183: in whorls: 1
node 184: isolated	without order: 4.4659079E-12	biserial: 4.4659079E-12	paired: 4.4659079E-12	in whorls: 1*	unifacial clusters: 4.4659079E-12
node 185: in whorls: 1
node 186: in whorls: 1
node 187: in whorls: 1
node 188: isolated	without order: 0.0000047	biserial: 0.0000047	paired: 0.0000047	in whorls: 0.99998119*	unifacial clusters: 0.0000047
node 189: isolated	without order: 0.00000615	biserial: 0.00000615	paired: 0.00000615	in whorls: 0.99997541*	unifacial clusters: 0.00000615
node 190: in whorls: 1
node 191: isolated	without order: 0.00000005	biserial: 0.00000005	paired: 0.00000005	in whorls: 0.99999982*	unifacial clusters: 0.00000005
node 192: isolated	without order: 1.72118533E-9	biserial: 1.72118533E-9	paired: 1.72118533E-9	in whorls: 0.99999999*	unifacial clusters: 1.72118533E-9
node 193: in whorls: 1
node 194: isolated	without order: 9.01327372E-9	biserial: 9.01327372E-9	paired: 9.01327372E-9	in whorls: 0.99999996*	unifacial clusters: 9.01327372E-9
node 195: in whorls: 1
node 196: isolated	without order: 0.00000002	biserial: 0.00000002	paired: 0.00000002	in whorls: 0.99999994*	unifacial clusters: 0.00000002
node 197: in whorls: 1
node 198: in whorls: 1
node 199: isolated	without order: 2.90971329E-9	biserial: 2.90971329E-9	paired: 2.90971329E-9	in whorls: 0.99999999*	unifacial clusters: 2.90971329E-9
node 200: in whorls: 1
node 201: isolated	without order: 2.75230614E-11	biserial: 2.75230614E-11	paired: 2.75230614E-11	in whorls: 1*	unifacial clusters: 2.75230614E-11
node 202: in whorls: 1
node 203: in whorls: 1
node 204: in whorls: 1
node 205: isolated	without order: 0.00000452	biserial: 0.00000452	paired: 0.00000452	in whorls: 0.99998194*	unifacial clusters: 0.00000452
node 206: isolated	without order: 0.00000043	biserial: 0.00000043	paired: 0.00000043	in whorls: 0.99999829*	unifacial clusters: 0.00000043
node 207: in whorls: 1
node 208: isolated	without order: 0.00000006	biserial: 0.00000006	paired: 0.00000006	in whorls: 0.99999977*	unifacial clusters: 0.00000006
node 209: in whorls: 1
node 210: isolated	without order: 1.09780222E-9	biserial: 1.09780222E-9	paired: 1.09780222E-9	in whorls: 1*	unifacial clusters: 1.09780222E-9
node 211: in whorls: 1
node 212: in whorls: 1
node 213: isolated	without order: 6.08520719E-9	biserial: 6.08520719E-9	paired: 6.08520719E-9	in whorls: 0.99999998*	unifacial clusters: 6.08520719E-9
node 214: in whorls: 1
node 215: in whorls: 1
node 216: isolated	without order: 0.00000007	biserial: 0.00000007	paired: 0.00000007	in whorls: 0.9999997*	unifacial clusters: 0.00000007
node 217: in whorls: 1
node 218: isolated	without order: 0.00000005	biserial: 0.00000005	paired: 0.00000005	in whorls: 0.99999978*	unifacial clusters: 0.00000005
node 219: isolated	without order: 3.35681174E-9	biserial: 3.35681174E-9	paired: 3.35681174E-9	in whorls: 0.99999999*	unifacial clusters: 3.35681174E-9
node 220: in whorls: 1
node 221: isolated	without order: 5.97869271E-15	biserial: 5.97869271E-15	paired: 5.97869271E-15	in whorls: 1*	unifacial clusters: 5.97869271E-15
node 222: in whorls: 1
node 223: in whorls: 1
node 224: in whorls: 1
node 225: in whorls: 1
node 226: isolated	without order: 0.00000077	biserial: 0.00000077	paired: 0.00000077	in whorls: 0.99999693*	unifacial clusters: 0.00000077
node 227: in whorls: 1
node 228: isolated	without order: 1.31021396E-16	biserial: 1.31021396E-16	paired: 1.31021396E-16	in whorls: 1*	unifacial clusters: 1.31021396E-16
node 229: in whorls: 1
node 230: in whorls: 1
node 231: in whorls: 1
node 232: in whorls: 1
node 233: in whorls: 1
node 234: isolated	without order: 0.00017676	biserial: 0.00095479	paired: 0.00001349	in whorls: 0.99883147*	unifacial clusters: 0.0000235
node 235: isolated	without order: 0.00002434	biserial: 0.00111748	paired: 0.00001309	in whorls: 0.99869033*	unifacial clusters: 0.00015476
node 236: isolated	without order: 0.00006865	biserial: 0.00053629	paired: 0.00006384	in whorls: 0.99765289*	unifacial clusters: 0.00167833
node 237: isolated	without order: 0.00001458	biserial: 0.00001476	paired: 0.00001458	in whorls: 0.00038261	unifacial clusters: 0.99957347*
node 238: unifacial clusters: 1
node 239: unifacial clusters: 1
node 240: isolated	without order: 0.00000475	biserial: 0.00002151	paired: 0.00000458	in whorls: 0.99990673*	unifacial clusters: 0.00006243
node 241: in whorls: 1
node 242: isolated	without order: 0.00000072	biserial: 0.00000077	paired: 0.00000072	in whorls: 0.99999691*	unifacial clusters: 0.00000088
node 243: in whorls: 1
node 244: in whorls: 1
node 245: isolated	without order: 0.00027208	biserial: 0.01513274	paired: 0.0002642	in whorls: 0.98397673*	unifacial clusters: 0.00035424
node 246: in whorls: 1
node 247: isolated	without order: 0.00005425	biserial: 0.99981852*	paired: 0.00000227	in whorls: 0.00012268	unifacial clusters: 0.00000228
node 248: biserial: 1
node 249: isolated	without order: 0.00219097	biserial: 0.99771989*	paired: 0.00002088	in whorls: 0.00004737	unifacial clusters: 0.00002089
node 250: biserial: 1
node 251: isolated	without order: 1
node 252: isolated	without order: 0.00001004	biserial: 0.99996138*	paired: 0.00000779	in whorls: 0.000013	unifacial clusters: 0.00000779
node 253: biserial: 1
node 254: biserial: 1
node 255: isolated	without order: 0.00330167	biserial: 0.00602762	paired: 0.00019897	in whorls: 0.99026499*	unifacial clusters: 0.00020674
node 256: isolated	without order: 0.00020407	biserial: 0.80200007*	paired: 0.00018543	in whorls: 0.19742496*	unifacial clusters: 0.00018547
node 257: biserial: 1
node 258: isolated	without order: 0.00019439	biserial: 0.79228394*	paired: 0.00018766	in whorls: 0.20714633*	unifacial clusters: 0.00018768
node 259: biserial: 1
node 260: isolated	without order: 0.00003269	biserial: 0.00341667	paired: 0.00003266	in whorls: 0.99648533*	unifacial clusters: 0.00003266
node 261: in whorls: 1
node 262: isolated	without order: 0.00000097	biserial: 0.00006025	paired: 0.00000096	in whorls: 0.99993686*	unifacial clusters: 0.00000096
node 263: in whorls: 1
node 264: isolated	without order: 1.15635044E-10	biserial: 3.63958773E-10	paired: 1.15632934E-10	in whorls: 1*	unifacial clusters: 1.15632939E-10
node 265: in whorls: 1
node 266: in whorls: 1
node 267: in whorls: 1
node 268: isolated	without order: 0.01995161	biserial: 0.00287689	paired: 0.00050701	in whorls: 0.97615432*	unifacial clusters: 0.00051016
node 269: isolated	without order: 0.00000364	biserial: 0.00000069	paired: 0.00000028	in whorls: 0.99999512*	unifacial clusters: 0.00000028
node 270: in whorls: 1
node 271: isolated	without order: 1.63695826E-9	biserial: 1.17824468E-9	paired: 1.11457742E-9	in whorls: 0.99999999*	unifacial clusters: 1.11466228E-9
node 272: in whorls: 1
node 273: in whorls: 1
node 274: isolated	without order: 0.99996247*	biserial: 0.00000099	paired: 0.0000009	in whorls: 0.00003474	unifacial clusters: 0.0000009
node 275: isolated	without order: 0.99999831*	biserial: 0.00000042	paired: 0.00000042	in whorls: 0.00000043	unifacial clusters: 0.00000042
node 276: isolated	without order: 1
node 277: isolated	without order: 0.9999998*	biserial: 0.00000005	paired: 0.00000005	in whorls: 0.00000005	unifacial clusters: 0.00000005
node 278: isolated	without order: 1
node 279: isolated	without order: 0.99999984*	biserial: 0.00000004	paired: 0.00000004	in whorls: 0.00000004	unifacial clusters: 0.00000004
node 280: isolated	without order: 1
node 281: isolated	without order: 0.99999994*	biserial: 0.00000002	paired: 0.00000002	in whorls: 0.00000002	unifacial clusters: 0.00000002
node 282: isolated	without order: 1
node 283: isolated	without order: 1
node 284: isolated	without order: 0.99999575*	biserial: 0.00000097	paired: 0.00000097	in whorls: 0.00000134	unifacial clusters: 0.00000097
node 285: isolated	without order: 0.99999732*	biserial: 0.00000067	paired: 0.00000067	in whorls: 0.00000067	unifacial clusters: 0.00000067
node 286: isolated	without order: 1
node 287: isolated	without order: 0.99999903*	biserial: 0.00000024	paired: 0.00000024	in whorls: 0.00000024	unifacial clusters: 0.00000024
node 288: isolated	without order: 1
node 289: isolated	without order: 1
node 290: isolated	without order: 0.99999996*	biserial: 0.00000001	paired: 0.00000001	in whorls: 0.00000001	unifacial clusters: 0.00000001
node 291: isolated	without order: 1
node 292: !
node 293: !
node 294: isolated	without order: 1
node 295: isolated	without order: 0.99999969*	biserial: 0.00000004	paired: 0.00000004	in whorls: 0.00000018	unifacial clusters: 0.00000004
node 296: isolated	without order: 0.99999829*	biserial: 0.00000043	paired: 0.00000043	in whorls: 0.00000044	unifacial clusters: 0.00000043
node 297: isolated	without order: 1
node 298: isolated	without order: 0.99999957*	biserial: 0.00000011	paired: 0.00000011	in whorls: 0.00000011	unifacial clusters: 0.00000011
node 299: isolated	without order: 1
node 300: isolated	without order: 1*	biserial: 1.49819694E-11	paired: 1.49819693E-11	in whorls: 1.49820041E-11	unifacial clusters: 1.49819693E-11
node 301: isolated	without order: 1
node 302: isolated	without order: 1
node 303: isolated	without order: 1
node 304: isolated	without order: 0.99999869*	biserial: 0.00000033	paired: 0.00000033	in whorls: 0.00000033	unifacial clusters: 0.00000033
node 305: isolated	without order: 0.99999592*	biserial: 0.00000102	paired: 0.00000102	in whorls: 0.00000102	unifacial clusters: 0.00000102
node 306: isolated	without order: 1
node 307: isolated	without order: 1*	biserial: 5.6990647E-11	paired: 5.69906469E-11	in whorls: 5.69906734E-11	unifacial clusters: 5.69906469E-11
node 308: isolated	without order: 1
node 309: isolated	without order: 1
node 310: isolated	without order: 1
node 311: isolated	without order: 0.99999856*	biserial: 0.00000036	paired: 0.00000036	in whorls: 0.00000036	unifacial clusters: 0.00000036
node 312: isolated	without order: 1*	biserial: 2.37720537E-10	paired: 2.37720537E-10	in whorls: 2.37720554E-10	unifacial clusters: 2.37720537E-10
node 313: isolated	without order: 1
node 314: isolated	without order: 1
node 315: isolated	without order: 1
node 316: isolated	without order: 0.99999967*	biserial: 0.00000008	paired: 0.00000008	in whorls: 0.00000008	unifacial clusters: 0.00000008
node 317: isolated	without order: 0.99999992*	biserial: 0.00000002	paired: 0.00000002	in whorls: 0.00000002	unifacial clusters: 0.00000002
node 318: isolated	without order: 1
node 319: isolated	without order: 1*	biserial: 1.49447806E-11	paired: 1.49447806E-11	in whorls: 1.49447806E-11	unifacial clusters: 1.49447806E-11
node 320: isolated	without order: 1
node 321: isolated	without order: 1
node 322: isolated	without order: 1
node 323: isolated	without order: 0.99999994*	biserial: 0.00000001	paired: 0.00000001	in whorls: 0.00000001	unifacial clusters: 0.00000001
node 324: isolated	without order: 0.99999999*	biserial: 1.75369967E-9	paired: 1.75369967E-9	in whorls: 1.75369967E-9	unifacial clusters: 1.75369967E-9
node 325: isolated	without order: 1
node 326: isolated	without order: 1
node 327: isolated	without order: 0.99999999*	biserial: 1.35599658E-9	paired: 1.35599658E-9	in whorls: 1.35599658E-9	unifacial clusters: 1.35599658E-9
node 328: isolated	without order: 1
node 329: isolated	without order: 1
node 330: isolated	without order: 1

## Sheet: Character 3
Character 3: Operculum
Marginal prob. recon. with model Mk1 (est.) [rate 5.79154064 [est.]] -log L.:29.66570978 (Opt.: width 0.0) Reporting likelihoods as Proportional Likelihoods; Threshold when decisions made: 2 Calc. by Maximum likelihood reconstruct (Generic categorical) (id# 990)
node 2	!
node 3	!
node 4	absent 0.00013237	present:0.99986763*
node 5	absent 0.00011064	present:0.99988936*
node 6	present 1
node 7	absent 0.00005763	present:0.99994237*
node 8	present 1
node 9	absent 0.00000188	present:0.99999812*
node 10	absent 0.00000029	present:0.99999971*
node 11	present 1
node 12	absent 0.00000022	present:0.99999978*
node 13	present 1
node 14	present 1
node 15	absent 6.37E-10	present:1*
node 16	present 1
node 17	present 1
node 18	present 1
node 19	absent 0.00001715	present:0.99998285*
node 20	absent 0.00000632	present:0.99999368*
node 21	present 1
node 22	absent 0.00000167	present:0.99999833*
node 23	present 1
node 24	absent 0.00000134	present:0.99999866*
node 25	absent 0.00002261	present:0.99997739*
node 26	present 1
node 27	present 1
node 28	absent 0.00000092	present:0.99999908*
node 29	absent 0.00000103	present:0.99999897*
node 30	present 1
node 31	present 1
node 32	absent 0.00000112	present:0.99999888*
node 33	present 1
node 34	absent 0.00000255	present:0.99999745*
node 35	present 1
node 36	absent 0.00003683	present:0.99996317*
node 37	present 1
node 38	present 1
node 39	absent 0.00000975	present:0.99999025*
node 40	absent 0.00000272	present:0.99999728*
node 41	present 1
node 42	absent 0.00000027	present:0.99999973*
node 43	present 1
node 44	absent 0.00000007	present:0.99999993*
node 45	present 1
node 46	absent 0.00000048	present:0.99999952*
node 47	present 1
node 48	absent 0.00000946	present:0.99999054*
node 49	present 1
node 50	present 1
node 51	absent 0.0000012	present:0.9999988*
node 52	present 1
node 53	absent 2.69E-28	present:1*
node 54	present 1
node 55	present 1
node 56	present 1
node 57	present 1
node 58	present 1
node 59	present 1
node 60	present 1
node 61	present 1
node 62	present 1
node 63	present 1
node 64	absent 0.00000016	present:0.99999984*
node 65	present 1
node 66	present 1
node 67	absent 0.00010177	present:0.99989823*
node 68	absent 0.00096132	present:0.99903868*
node 69	present 1
node 70	absent 0.00052597	present:0.99947403*
node 71	present 1
node 72	absent 0.00000111	present:0.99999889*
node 73	present 1
node 74	present 1
node 75	absent 0.00010493	present:0.99989507*
node 76	present 1
node 77	absent 0.00003363	present:0.99996637*
node 78	absent 0.00001511	present:0.99998489*
node 79	absent 0.00003266	present:0.99996734*
node 80	present 1
node 81	absent 0.00000094	present:0.99999906*
node 82	absent 0.00000056	present:0.99999944*
node 83	present 1
node 84	present 1
node 85	absent 8.43E-09	present:0.99999999*
node 86	present 1
node 87	present 1
node 88	absent 0.00000971	present:0.99999029*
node 89	absent 0.00000269	present:0.99999731*
node 90	present 1
node 91	absent 0.00000272	present:0.99999728*
node 92	present 1
node 93	present 1
node 94	absent 0.00005794	present:0.99994206*
node 95	present 1
node 96	absent 0.00002774	present:0.99997226*
node 97	present 1
node 98	present 1
node 99	absent 0.00002481	present:0.99997519*
node 100	absent 0.000038	present:0.999962*
node 101	absent 0.00067046	present:0.99932954*
node 102	absent 0.00007145	present:0.99992855*
node 103	absent 0.00000222	present:0.99999778*
node 104	present 1
node 105	present 1
node 106	absent 2.85E-10	present:1*
node 107	present 1
node 108	present 1
node 109	present 1
node 110	absent 0.00000094	present:0.99999906*
node 111	present 1
node 112	present 1
node 113	absent 0.0016997	present:0.9983003*
node 114	absent 0.00003267	present:0.99996733*
node 115	present 1
node 116	absent 0.00000302	present:0.99999698*
node 117	present 1
node 118	absent 0.00000092	present:0.99999908*
node 119	present 1
node 120	present 1
node 121	absent 0.00658522	present:0.99341478*
node 122	absent 1
node 123	absent 0.00015682	present:0.99984318*
node 124	present 1
node 125	absent 0.00000164	present:0.99999836*
node 126	present 1
node 127	present 1
node 128	absent 0.00038111	present:0.99961889*
node 129	absent 0.0064244	present:0.9935756*
node 130	absent 0.00000198	present:0.99999802*
node 131	present 1
node 132	present 1
node 133	absent 0.99913592*	present:0.00086408
node 134	absent 1
node 135	absent 1
node 136	absent 0.00006047	present:0.99993953*
node 137	absent 0.00007596	present:0.99992404*
node 138	present 1
node 139	absent 0.00000315	present:0.99999685*
node 140	absent 0.00000108	present:0.99999892*
node 141	present 1
node 142	absent 0.00004133	present:0.99995867*
node 143	present 1
node 144	absent 0.01189417	present:0.98810583*
node 145	absent 1
node 146	absent 0.00002468	present:0.99997532*
node 147	present 1
node 148	absent 0.00000046	present:0.99999954*
node 149	present 1
node 150	present 1
node 151	absent 0.00001056	present:0.99998944*
node 152	absent 0.00000214	present:0.99999786*
node 153	present 1
node 154	absent 0.00000036	present:0.99999964*
node 155	present 1
node 156	present 1
node 157	absent 0.00000141	present:0.99999859*
node 158	present 1
node 159	absent 0.00000021	present:0.99999979*
node 160	present 1
node 161	present 1
node 162	absent 0.00003127	present:0.99996873*
node 163	absent 0.00007848	present:0.99992152*
node 164	present 1
node 165	absent 0.00004118	present:0.99995882*
node 166	present 1
node 167	absent 0.00000197	present:0.99999803*
node 168	present 1
node 169	present 1
node 170	absent 0.00156807	present:0.99843193*
node 171	absent 0.03167452	present:0.96832548*
node 172	absent 0.00018925	present:0.99981075*
node 173	present 1
node 174	absent 0.00000241	present:0.99999759*
node 175	present 1
node 176	present 1
node 177	absent 0.91794348*	present:0.08205652
node 178	present 1
node 179	absent 1
node 180	absent 0.9999161*	present:0.0000839
node 181	absent 1
node 182	absent 0.9999996*	present:0.0000004
node 183	absent 1
node 184	absent 1*	present:1.08481111E-10
node 185	absent 1
node 186	absent 1
node 187	absent 1
node 188	absent 0.00272581	present:0.99727419*
node 189	absent 0.0550069	present:0.9449931*
node 190	present 1
node 191	absent 0.99959233*	present:0.00040767
node 192	absent 0.99999934*	present:0.00000066
node 193	absent 1
node 194	absent 0.99999989*	present:0.00000011
node 195	absent 1
node 196	absent 0.99999984*	present:0.00000016
node 197	absent 1
node 198	absent 1
node 199	absent 0.99999924*	present:0.00000076
node 200	absent 1
node 201	absent 1*	present:6.96621508E-10
node 202	absent 1
node 203	absent 1
node 204	absent 1
node 205	absent 0.00007832	present:0.99992168*
node 206	absent 0.0000045	present:0.9999955*
node 207	present 1
node 208	absent 0.00000065	present:0.99999935*
node 209	present 1
node 210	absent 0.00000002	present:0.99999998*
node 211	present 1
node 212	present 1
node 213	absent 0.00000007	present:0.99999993*
node 214	present 1
node 215	present 1
node 216	absent 0.00000106	present:0.99999894*
node 217	present 1
node 218	absent 0.0000006	present:0.9999994*
node 219	absent 0.00000004	present:0.99999996*
node 220	present 1
node 221	absent 3.14E-13	present:1*
node 222	present 1
node 223	present 1
node 224	present 1
node 225	present 1
node 226	absent 0.000008	present:0.999992*
node 227	present 1
node 228	absent 1.51E-14	present:1*
node 229	present 1
node 230	present 1
node 231	present 1
node 232	present 1
node 233	present 1
node 234	absent 0.00001243	present:0.99998757*
node 235	absent 0.00000891	present:0.99999109*
node 236	absent 0.00002231	present:0.99997769*
node 237	absent 0.00000564	present:0.99999436*
node 238	present 1
node 239	present 1
node 240	absent 0.00001935	present:0.99998065*
node 241	present 1
node 242	absent 0.0000074	present:0.9999926*
node 243	present 1
node 244	present 1
node 245	absent 0.00004831	present:0.99995169*
node 246	present 1
node 247	absent 0.0000006	present:0.9999994*
node 248	present 1
node 249	absent 0.00000203	present:0.99999797*
node 250	present 1
node 251	present 1
node 252	absent 0.00007408	present:0.99992592*
node 253	present 1
node 254	present 1
node 255	absent 0.00003095	present:0.99996905*
node 256	absent 0.00002291	present:0.99997709*
node 257	present 1
node 258	absent 0.00001307	present:0.99998693*
node 259	present 1
node 260	absent 0.00000412	present:0.99999588*
node 261	present 1
node 262	absent 0.00000217	present:0.99999783*
node 263	present 1
node 264	absent 2.64E-09	present:1*
node 265	present 1
node 266	present 1
node 267	present 1
node 268	absent 0.00009985	present:0.99990015*
node 269	absent 0.00000103	present:0.99999897*
node 270	present 1
node 271	absent 0.00000001	present:0.99999999*
node 272	present 1
node 273	present 1
node 274	absent 0.00000053	present:0.99999947*
node 275	absent 0.0000043	present:0.9999957*
node 276	present 1
node 277	absent 0.00000054	present:0.99999946*
node 278	present 1
node 279	absent 0.00000043	present:0.99999957*
node 280	present 1
node 281	absent 0.00000017	present:0.99999983*
node 282	present 1
node 283	present 1
node 284	absent 0.00001002	present:0.99998998*
node 285	absent 0.00000712	present:0.99999288*
node 286	present 1
node 287	absent 0.00000258	present:0.99999742*
node 288	present 1
node 289	present 1
node 290	absent 0.0000001	present:0.9999999*
node 291	present 1
node 292	absent 0.00000009	present:0.99999991*
node 293	present 1
node 294	present 1
node 295	absent 0.00000045	present:0.99999955*
node 296	absent 0.00000445	present:0.99999555*
node 297	present 1
node 298	absent 0.00000114	present:0.99999886*
node 299	present 1
node 300	absent 3.77E-10	present:1*
node 301	present 1
node 302	present 1
node 303	present 1
node 304	absent 0.00000356	present:0.99999644*
node 305	absent 0.00001062	present:0.99998938*
node 306	present 1
node 307	absent 1.36E-09	present:1*
node 308	present 1
node 309	present 1
node 310	present 1
node 311	absent 0.00000382	present:0.99999618*
node 312	absent 5.57E-09	present:0.99999999*
node 313	present 1
node 314	present 1
node 315	present 1
node 316	absent 0.00000091	present:0.99999909*
node 317	absent 0.00000023	present:0.99999977*
node 318	present 1
node 319	absent 3.56E-10	present:1*
node 320	present 1
node 321	present 1
node 322	present 1
node 323	absent 0.00000016	present:0.99999984*
node 324	absent 0.00000002	present:0.99999998*
node 325	present 1
node 326	present 1
node 327	absent 0.00000003	present:0.99999997*
node 328	present 1
node 329	present 1
node 330	present 1

## Sheet: Character 4
Character 4: Correspondence of opercular and marginal scales
Marginal prob. recon. with model Mk1 (est.) [rate 4.34448423 [est.]] -log L.:45.11309911 (Opt.: width 0.0) Reporting likelihoods as Proportional Likelihoods; Threshold when decisions made: 2 Calc. by Maximum likelihood reconstruct (Generic categorical) (id# 990)
node 2	!
node 3	!
node 4	correspond: 0.03998354	nocorrespondence:0.95906289*	regularoffset:0.00095357
node 5	correspond: 0.0013369	nocorrespondence:0.99855618*	regularoffset:0.00010692
node 6	no correspondence: 1
node 7	correspond: 0.0007048	nocorrespondence:0.99925739*	regularoffset:0.0000378
node 8	no correspondence: 1
node 9	correspond: 0.00765456	nocorrespondence:0.99228054*	regularoffset:0.0000649
node 10	correspond: 0.00009954	nocorrespondence:0.99989922*	regularoffset:0.00000124
node 11	no correspondence: 1
node 12	correspond: 0.00000021	nocorrespondence:0.9999997*	regularoffset:0.0000001
node 13	no correspondence: 1
node 14	no correspondence: 1
node 15	correspond: 0.72150183*	nocorrespondence:0.27849178*	regularoffset:0.00000639
node 16	no correspondence: 1
node 17	correspond: 1
node 18	correspond: 1
node 19	correspond: 0.02436673	nocorrespondence:0.97482757*	regularoffset:0.0008057
node 20	correspond: 0.0003436	nocorrespondence:0.99963801*	regularoffset:0.00001839
node 21	no correspondence: 1
node 22	correspond: 0.00000481	nocorrespondence:0.99999428*	regularoffset:0.00000092
node 23	no correspondence: 1
node 24	correspond: 0.00000072	nocorrespondence:0.99999871*	regularoffset:0.00000057
node 25	correspond: 0.00000985	nocorrespondence:0.9999803*	regularoffset:0.00000985
node 26	no correspondence: 1
node 27	no correspondence: 1
node 28	correspond: 0.00000039	nocorrespondence:0.99999922*	regularoffset:0.00000039
node 29	correspond: 0.00000044	nocorrespondence:0.99999912*	regularoffset:0.00000044
node 30	no correspondence: 1
node 31	no correspondence: 1
node 32	correspond: 0.00000047	nocorrespondence:0.99999905*	regularoffset:0.00000047
node 33	no correspondence: 1
node 34	correspond: 0.00000108	nocorrespondence:0.99999785*	regularoffset:0.00000108
node 35	no correspondence: 1
node 36	correspond: 0.00001615	nocorrespondence:0.9999677*	regularoffset:0.00001615
node 37	no correspondence: 1
node 38	no correspondence: 1
node 39	correspond: 0.07162976	nocorrespondence:0.91630161*	regularoffset:0.01206863
node 40	correspond: 0.01059927	nocorrespondence:0.93403293*	regularoffset:0.0553678
node 41	no correspondence: 1
node 42	correspond: 0.00003091	nocorrespondence:0.00159184	regularoffset:0.99837724*
node 43	regular offset: 1
node 44	correspond: 0.00000009	nocorrespondence:0.00000274	regularoffset:0.99999717*
node 45	regular offset: 1
node 46	correspond: 0.0000002	nocorrespondence:0.00000023	regularoffset:0.99999957*
node 47	regular offset: 1
node 48	correspond: 0.0000041	nocorrespondence:0.0000041	regularoffset:0.9999918*
node 49	regular offset: 1
node 50	regular offset: 1
node 51	correspond: 0.9971192*	nocorrespondence:0.00280801	regularoffset:0.00007279
node 52	correspond: 1
node 53	correspond: 1*	nocorrespondence:3.32008265E-24	regularoffset:2.15176849E-27
node 54	correspond: 1
node 55	correspond: 1
node 56	no correspondence: 1
node 57	correspond: 1
node 58	correspond: 1
node 59	correspond: 1
node 60	correspond: 1
node 61	correspond: 1
node 62	correspond: 1
node 63	correspond: 1
node 64	correspond: 0.99999987*	nocorrespondence:0.00000007	regularoffset:0.00000007
node 65	correspond: 1
node 66	correspond: 1
node 67	correspond: 0.39970083*	nocorrespondence:0.59856911*	regularoffset:0.00173006
node 68	correspond: 0.45416287*	nocorrespondence:0.53995677*	regularoffset:0.00588036
node 69	correspond: 1
node 70	correspond: 0.00532338	nocorrespondence:0.99373085*	regularoffset:0.00094577
node 71	no correspondence: 1
node 72	correspond: 0.00000108	nocorrespondence:0.99999833*	regularoffset:0.0000006
node 73	no correspondence: 1
node 74	no correspondence: 1
node 75	correspond: 0.48194706*	nocorrespondence:0.51584182*	regularoffset:0.00221112
node 76	no correspondence: 1
node 77	correspond: 0.97445959*	nocorrespondence:0.0250485	regularoffset:0.00049191
node 78	correspond: 0.99974197*	nocorrespondence:0.00024128	regularoffset:0.00001675
node 79	correspond: 0.99996266*	nocorrespondence:0.0000226	regularoffset:0.00001475
node 80	correspond: 1
node 81	correspond: 0.99999919*	nocorrespondence:0.00000041	regularoffset:0.0000004
node 82	correspond: 0.99999952*	nocorrespondence:0.00000024	regularoffset:0.00000024
node 83	correspond: 1
node 84	correspond: 1
node 85	correspond: 0.99999999*	nocorrespondence:3.51403298E-9	regularoffset:3.51247874E-9
node 86	correspond: 1
node 87	correspond: 1
node 88	correspond: 0.99998503*	nocorrespondence:0.00001054	regularoffset:0.00000443
node 89	correspond: 0.99999767*	nocorrespondence:0.00000118	regularoffset:0.00000115
node 90	correspond: 1
node 91	correspond: 0.99999767*	nocorrespondence:0.00000117	regularoffset:0.00000117
node 92	correspond: 1
node 93	correspond: 1
node 94	correspond: 0.99994885*	nocorrespondence:0.00002574	regularoffset:0.00002542
node 95	correspond: 1
node 96	correspond: 0.99997604*	nocorrespondence:0.00001198	regularoffset:0.00001198
node 97	correspond: 1
node 98	correspond: 1
node 99	correspond: 0.99961933*	nocorrespondence:0.00035672	regularoffset:0.00002396
node 100	correspond: 0.99985606*	nocorrespondence:0.00012849	regularoffset:0.00001546
node 101	correspond: 0.9935396*	nocorrespondence:0.00568149	regularoffset:0.0007789
node 102	correspond: 0.83513476*	nocorrespondence:0.16279074*	regularoffset:0.0020745
node 103	correspond: 0.9997846*	nocorrespondence:0.00020652	regularoffset:0.00000888
node 104	correspond: 1
node 105	correspond: 1
node 106	correspond: 0.00000028	nocorrespondence:0.99999971*	regularoffset:4.32160974E-9
node 107	no correspondence: 1
node 108	no correspondence: 1
node 109	no correspondence: 1
node 110	correspond: 0.00000042	nocorrespondence:0.99999918*	regularoffset:0.0000004
node 111	no correspondence: 1
node 112	no correspondence: 1
node 113	correspond: 0.99996441*	nocorrespondence:0.00002145	regularoffset:0.00001414
node 114	correspond: 0.99999214*	nocorrespondence:0.00000397	regularoffset:0.00000389
node 115	correspond: 1
node 116	correspond: 0.99999754*	nocorrespondence:0.00000123	regularoffset:0.00000123
node 117	correspond: 1
node 118	correspond: 0.99999922*	nocorrespondence:0.00000039	regularoffset:0.00000039
node 119	correspond: 1
node 120	correspond: 1
node 121	correspond: 0.99998024*	nocorrespondence:0.00001043	regularoffset:0.00000934
node 122	correspond: 1
node 123	correspond: 0.99997982*	nocorrespondence:0.0000101	regularoffset:0.00001008
node 124	correspond: 1
node 125	correspond: 0.99999899*	nocorrespondence:0.00000051	regularoffset:0.00000051
node 126	correspond: 1
node 127	correspond: 1
node 128	correspond: 0.9999726*	nocorrespondence:0.00001555	regularoffset:0.00001185
node 129	!
node 130	correspond: 0.99999955*	nocorrespondence:0.00000023	regularoffset:0.00000023
node 131	correspond: 1
node 132	correspond: 1
node 133	!
node 134	!
node 135	!
node 136	correspond: 0.99997161*	nocorrespondence:0.00001428	regularoffset:0.00001411
node 137	correspond: 0.99993213*	nocorrespondence:0.00003393	regularoffset:0.00003393
node 138	correspond: 1
node 139	correspond: 0.99999745*	nocorrespondence:0.00000127	regularoffset:0.00000127
node 140	correspond: 0.99999957*	nocorrespondence:0.00000021	regularoffset:0.00000021
node 141	correspond: 1
node 142	correspond: 0.9999999*	nocorrespondence:0.00000005	regularoffset:0.00000005
node 143	correspond: 1
node 144	!
node 145	!
node 146	correspond: 0.99999994*	nocorrespondence:0.00000003	regularoffset:0.00000003
node 147	correspond: 1
node 148	correspond: 0.9999997*	nocorrespondence:0.00000015	regularoffset:0.00000015
node 149	correspond: 1
node 150	correspond: 1
node 151	correspond: 0.99999089*	nocorrespondence:0.00000455	regularoffset:0.00000455
node 152	correspond: 0.99999818*	nocorrespondence:0.00000091	regularoffset:0.00000091
node 153	correspond: 1
node 154	correspond: 0.9999997*	nocorrespondence:0.00000015	regularoffset:0.00000015
node 155	correspond: 1
node 156	correspond: 1
node 157	correspond: 0.99999879*	nocorrespondence:0.00000061	regularoffset:0.00000061
node 158	correspond: 1
node 159	correspond: 0.99999983*	nocorrespondence:0.00000009	regularoffset:0.00000009
node 160	correspond: 1
node 161	correspond: 1
node 162	correspond: 0.99999647*	nocorrespondence:0.00000177	regularoffset:0.00000177
node 163	correspond: 0.99993838*	nocorrespondence:0.00003081	regularoffset:0.00003081
node 164	correspond: 1
node 165	correspond: 0.9999639*	nocorrespondence:0.00001805	regularoffset:0.00001805
node 166	correspond: 1
node 167	correspond: 0.99999836*	nocorrespondence:0.00000082	regularoffset:0.00000082
node 168	correspond: 1
node 169	correspond: 1
node 170	correspond: 0.9999897*	nocorrespondence:0.00000515	regularoffset:0.00000515
node 171	correspond: 0.99999178*	nocorrespondence:0.00000411	regularoffset:0.00000411
node 172	correspond: 0.99999631*	nocorrespondence:0.00000185	regularoffset:0.00000185
node 173	correspond: 1
node 174	correspond: 0.99999947*	nocorrespondence:0.00000027	regularoffset:0.00000027
node 175	correspond: 1
node 176	correspond: 1
node 177	!
node 178	correspond: 1
node 179	!
node 180	!
node 181	!
node 182	!
node 183	!
node 184	!
node 185	!
node 186	!
node 187	!
node 188	correspond: 0.99995752*	nocorrespondence:0.00002124	regularoffset:0.00002124
node 189	correspond: 0.99994528*	nocorrespondence:0.00002736	regularoffset:0.00002736
node 190	correspond: 1
node 191	correspond: 0.99999958*	nocorrespondence:0.00000021	regularoffset:0.00000021
node 192	correspond: 0.99999998*	nocorrespondence:7.98835032E-9	regularoffset:7.98835032E-9
node 193	correspond: 1
node 194	correspond: 0.99999992*	nocorrespondence:0.00000004	regularoffset:0.00000004
node 195	correspond: 1
node 196	correspond: 0.99999986*	nocorrespondence:0.00000007	regularoffset:0.00000007
node 197	correspond: 1
node 198	correspond: 1
node 199	correspond: 0.99999997*	nocorrespondence:0.00000001	regularoffset:0.00000001
node 200	correspond: 1
node 201	correspond: 1*	nocorrespondence:2.07018983E-10	regularoffset:2.07018983E-10
node 202	correspond: 1
node 203	correspond: 1
node 204	correspond: 1
node 205	correspond: 0.9999601*	nocorrespondence:0.00001995	regularoffset:0.00001995
node 206	correspond: 0.99999615*	nocorrespondence:0.00000193	regularoffset:0.00000193
node 207	correspond: 1
node 208	correspond: 0.99999946*	nocorrespondence:0.00000027	regularoffset:0.00000027
node 209	correspond: 1
node 210	correspond: 0.99999998*	nocorrespondence:8.05401771E-9	regularoffset:8.05401771E-9
node 211	correspond: 1
node 212	correspond: 1
node 213	correspond: 0.99999994*	nocorrespondence:0.00000003	regularoffset:0.00000003
node 214	correspond: 1
node 215	correspond: 1
node 216	correspond: 0.99999927*	nocorrespondence:0.00000036	regularoffset:0.00000036
node 217	correspond: 1
node 218	correspond: 0.9999995*	nocorrespondence:0.00000025	regularoffset:0.00000025
node 219	correspond: 0.99999997*	nocorrespondence:0.00000002	regularoffset:0.00000002
node 220	correspond: 1
node 221	correspond: 1*	nocorrespondence:7.50521953E-14	regularoffset:7.50521953E-14
node 222	correspond: 1
node 223	correspond: 1
node 224	correspond: 1
node 225	correspond: 1
node 226	correspond: 0.99999309*	nocorrespondence:0.00000345	regularoffset:0.00000345
node 227	correspond: 1
node 228	correspond: 1*	nocorrespondence:2.72159863E-15	regularoffset:2.72159863E-15
node 229	correspond: 1
node 230	correspond: 1
node 231	correspond: 1
node 232	correspond: 1
node 233	correspond: 1
node 234	correspond: 0.99998754*	nocorrespondence:0.00000726	regularoffset:0.0000052
node 235	correspond: 0.99999273*	nocorrespondence:0.00000364	regularoffset:0.00000363
node 236	correspond: 0.99998084*	nocorrespondence:0.00000958	regularoffset:0.00000958
node 237	correspond: 0.99999506*	nocorrespondence:0.00000247	regularoffset:0.00000247
node 238	correspond: 1
node 239	correspond: 1
node 240	correspond: 0.99998349*	nocorrespondence:0.00000825	regularoffset:0.00000825
node 241	correspond: 1
node 242	correspond: 0.99999363*	nocorrespondence:0.00000319	regularoffset:0.00000319
node 243	correspond: 1
node 244	correspond: 1
node 245	correspond: 0.99995746*	nocorrespondence:0.00002127	regularoffset:0.00002127
node 246	correspond: 1
node 247	correspond: 0.99999961*	nocorrespondence:0.00000019	regularoffset:0.00000019
node 248	correspond: 1
node 249	correspond: 0.99999826*	nocorrespondence:0.00000087	regularoffset:0.00000087
node 250	correspond: 1
node 251	correspond: 1
node 252	correspond: 0.99993376*	nocorrespondence:0.00003312	regularoffset:0.00003312
node 253	correspond: 1
node 254	correspond: 1
node 255	correspond: 0.99997322*	nocorrespondence:0.00001359	regularoffset:0.00001319
node 256	correspond: 0.99997999*	nocorrespondence:0.00001	regularoffset:0.00001
node 257	correspond: 1
node 258	correspond: 0.99998882*	nocorrespondence:0.00000559	regularoffset:0.00000559
node 259	correspond: 1
node 260	correspond: 0.99999651*	nocorrespondence:0.00000175	regularoffset:0.00000175
node 261	correspond: 1
node 262	correspond: 0.99999817*	nocorrespondence:0.00000091	regularoffset:0.00000091
node 263	correspond: 1
node 264	correspond: 1*	nocorrespondence:8.41078654E-10	regularoffset:8.41078653E-10
node 265	correspond: 1
node 266	correspond: 1
node 267	correspond: 1
node 268	correspond: 0.9999116*	nocorrespondence:0.00004421	regularoffset:0.00004419
node 269	correspond: 0.99999912*	nocorrespondence:0.00000044	regularoffset:0.00000044
node 270	correspond: 1
node 271	correspond: 0.99999999*	nocorrespondence:4.99800032E-9	regularoffset:4.99799875E-9
node 272	correspond: 1
node 273	correspond: 1
node 274	correspond: 0.99999965*	nocorrespondence:0.00000017	regularoffset:0.00000017
node 275	correspond: 0.99999625*	nocorrespondence:0.00000187	regularoffset:0.00000187
node 276	correspond: 1
node 277	correspond: 0.99999955*	nocorrespondence:0.00000023	regularoffset:0.00000023
node 278	correspond: 1
node 279	correspond: 0.99999964*	nocorrespondence:0.00000018	regularoffset:0.00000018
node 280	correspond: 1
node 281	correspond: 0.99999986*	nocorrespondence:0.00000007	regularoffset:0.00000007
node 282	correspond: 1
node 283	correspond: 1
node 284	correspond: 0.99999138*	nocorrespondence:0.00000431	regularoffset:0.00000431
node 285	correspond: 0.99999391*	nocorrespondence:0.00000305	regularoffset:0.00000305
node 286	correspond: 1
node 287	correspond: 0.99999779*	nocorrespondence:0.0000011	regularoffset:0.0000011
node 288	correspond: 1
node 289	correspond: 1
node 290	correspond: 0.99999991*	nocorrespondence:0.00000004	regularoffset:0.00000004
node 291	correspond: 1
node 292	correspond: 0.99999993*	nocorrespondence:0.00000004	regularoffset:0.00000004
node 293	correspond: 1
node 294	correspond: 1
node 295	correspond: 0.99999963*	nocorrespondence:0.00000018	regularoffset:0.00000018
node 296	correspond: 0.99999617*	nocorrespondence:0.00000192	regularoffset:0.00000192
node 297	correspond: 1
node 298	correspond: 0.99999903*	nocorrespondence:0.00000049	regularoffset:0.00000049
node 299	correspond: 1
node 300	correspond: 1*	nocorrespondence:1.17052075E-10	regularoffset:1.17052075E-10
node 301	correspond: 1
node 302	correspond: 1
node 303	correspond: 1
node 304	correspond: 0.99999698*	nocorrespondence:0.00000151	regularoffset:0.00000151
node 305	correspond: 0.99999082*	nocorrespondence:0.00000459	regularoffset:0.00000459
node 306	correspond: 1
node 307	correspond: 1*	nocorrespondence:4.32754122E-10	regularoffset:4.32754122E-10
node 308	correspond: 1
node 309	correspond: 1
node 310	correspond: 1
node 311	correspond: 0.99999673*	nocorrespondence:0.00000164	regularoffset:0.00000164
node 312	correspond: 1*	nocorrespondence:1.78866846E-9	regularoffset:1.78866846E-9
node 313	correspond: 1
node 314	correspond: 1
node 315	correspond: 1
node 316	correspond: 0.99999923*	nocorrespondence:0.00000038	regularoffset:0.00000038
node 317	correspond: 0.99999981*	nocorrespondence:0.0000001	regularoffset:0.0000001
node 318	correspond: 1
node 319	correspond: 1*	nocorrespondence:1.13305192E-10	regularoffset:1.13305192E-10
node 320	correspond: 1
node 321	correspond: 1
node 322	correspond: 1
node 323	correspond: 0.99999987*	nocorrespondence:0.00000007	regularoffset:0.00000007
node 324	correspond: 0.99999998*	nocorrespondence:8.00629445E-9	regularoffset:8.00629445E-9
node 325	correspond: 1
node 326	correspond: 1
node 327	correspond: 0.99999998*	nocorrespondence:0.00000001	regularoffset:0.00000001
node 328	correspond: 1
node 329	correspond: 1
node 330	correspond: 1

## Sheet: Character 5
Character 5: Ascus Scales
Marginal prob. recon. with model Mk1 (est.) [rate 3.77830804 [est.]] -log L.:18.73891041 (Opt.: width 0.0) Reporting likelihoods as Proportional Likelihoods; Threshold when decisions made: 2 Calc. by Maximum likelihood reconstruct (Generic categorical) (id# 990)
node 2: !
node 3: !
node 4: none: 0.99996435*	present: 0.00003565
node 5: none: 0.99997049*	present: 0.00002951
node 6: none: 1
node 7: none: 0.99998492*	present: 0.00001508
node 8: none: 1
node 9: none: 0.99999949*	present: 0.00000051
node 10: none: 0.99999992*	present: 0.00000008
node 11: none: 1
node 12: none: 0.99999994*	present: 0.00000006
node 13: none: 1
node 14: none: 1
node 15: none: 1*	present: 1.1483065E-10
node 16: none: 1
node 17: none: 1
node 18: none: 1
node 19: none: 0.99999541*	present: 0.00000459
node 20: none: 0.99999829*	present: 0.00000171
node 21: none: 1
node 22: none: 0.99999956*	present: 0.00000044
node 23: none: 1
node 24: none: 0.99999964*	present: 0.00000036
node 25: none: 0.99999372*	present: 0.00000628
node 26: none: 1
node 27: none: 1
node 28: none: 0.99999975*	present: 0.00000025
node 29: none: 0.99999971*	present: 0.00000029
node 30: none: 1
node 31: none: 1
node 32: none: 0.99999969*	present: 0.00000031
node 33: none: 1
node 34: none: 0.99999931*	present: 0.00000069
node 35: none: 1
node 36: none: 0.99998978*	present: 0.00001022
node 37: none: 1
node 38: none: 1
node 39: none: 0.99999734*	present: 0.00000266
node 40: none: 0.99999925*	present: 0.00000075
node 41: none: 1
node 42: none: 0.99999993*	present: 0.00000007
node 43: none: 1
node 44: none: 0.99999998*	present: 0.00000002
node 45: none: 1
node 46: none: 0.99999987*	present: 0.00000013
node 47: none: 1
node 48: none: 0.99999738*	present: 0.00000262
node 49: none: 1
node 50: none: 1
node 51: none: 0.99999967*	present: 0.00000033
node 52: none: 1
node 53: none: 1*	present: 1.59641254E-30
node 54: none: 1
node 55: none: 1
node 56: none: 1
node 57: none: 1
node 58: none: 1
node 59: none: 1
node 60: none: 1
node 61: none: 1
node 62: none: 1
node 63: none: 1
node 64: none: 0.99999996*	present: 0.00000004
node 65: none: 1
node 66: none: 1
node 67: none: 0.9999754*	present: 0.0000246
node 68: none: 0.99973407*	present: 0.00026593
node 69: none: 1
node 70: none: 0.99985416*	present: 0.00014584
node 71: none: 1
node 72: none: 0.9999997*	present: 0.0000003
node 73: none: 1
node 74: none: 1
node 75: none: 0.99997296*	present: 0.00002704
node 76: none: 1
node 77: none: 0.99999135*	present: 0.00000865
node 78: none: 0.99999597*	present: 0.00000403
node 79: none: 0.999991*	present: 0.000009
node 80: none: 1
node 81: none: 0.99999974*	present: 0.00000026
node 82: none: 0.99999985*	present: 0.00000015
node 83: none: 1
node 84: none: 1
node 85: none: 1*	present: 2.28733817E-9
node 86: none: 1
node 87: none: 1
node 88: none: 0.99999743*	present: 0.00000257
node 89: none: 0.99999926*	present: 0.00000074
node 90: none: 1
node 91: none: 0.99999925*	present: 0.00000075
node 92: none: 1
node 93: none: 1
node 94: none: 0.9999841*	present: 0.0000159
node 95: none: 1
node 96: none: 0.99999243*	present: 0.00000757
node 97: none: 1
node 98: none: 1
node 99: none: 0.99998595*	present: 0.00001405
node 100: none: 0.99986549*	present: 0.00013451
node 101: none: 0.97523031*	present: 0.02476969
node 102: none: 0.99989781*	present: 0.00010219
node 103: none: 0.9999993*	present: 0.0000007
node 104: none: 1
node 105: none: 1
node 106: none: 1*	present: 4.81598218E-11
node 107: none: 1
node 108: none: 1
node 109: none: 1
node 110: none: 0.99999974*	present: 0.00000026
node 111: none: 1
node 112: none: 1
node 113: none: 0.18875864	present: 0.81124136
node 114: none: 0.08686966	present: 0.91313034*
node 115: present: 1
node 116: none: 0.10262926	present: 0.89737074*
node 117: none: 1
node 118: none: 0.0003581	present: 0.9996419*
node 119: present: 1
node 120: present: 1
node 121: none: 0.18957248	present: 0.81042752
node 122: none: 1
node 123: none: 0.00254072	present: 0.99745928*
node 124: present: 1
node 125: none: 0.00000575	present: 0.99999425*
node 126: present: 1
node 127: present: 1
node 128: none: 0.99999735*	present: 0.00000265
node 129: none: 0.99999062*	present: 0.00000938
node 130: none: 0.99999985*	present: 0.00000015
node 131: none: 1
node 132: none: 1
node 133: none: 0.99999873*	present: 0.00000127
node 134: none: 1
node 135: none: 1
node 136: none: 0.99999132*	present: 0.00000868
node 137: none: 0.99997899*	present: 0.00002101
node 138: none: 1
node 139: none: 0.9999992*	present: 0.0000008
node 140: none: 0.99999986*	present: 0.00000014
node 141: none: 1
node 142: none: 0.99999997*	present: 0.00000003
node 143: none: 1
node 144: none: 0.99999997*	present: 0.00000003
node 145: none: 1
node 146: none: 0.99999998*	present: 0.00000002
node 147: none: 1
node 148: none: 0.9999999*	present: 0.0000001
node 149: none: 1
node 150: none: 1
node 151: none: 0.99999709*	present: 0.00000291
node 152: none: 0.99999941*	present: 0.00000059
node 153: none: 1
node 154: none: 0.9999999*	present: 0.0000001
node 155: none: 1
node 156: none: 1
node 157: none: 0.99999961*	present: 0.00000039
node 158: none: 1
node 159: none: 0.99999994*	present: 0.00000006
node 160: none: 1
node 161: none: 1
node 162: none: 0.99999753*	present: 0.00000247
node 163: none: 0.99998063*	present: 0.00001937
node 164: none: 1
node 165: none: 0.99998867*	present: 0.00001133
node 166: none: 1
node 167: none: 0.99999948*	present: 0.00000052
node 168: none: 1
node 169: none: 1
node 170: none: 0.99982349*	present: 0.00017651
node 171: none: 0.99999083*	present: 0.00000917
node 172: none: 0.99999879*	present: 0.00000121
node 173: none: 1
node 174: none: 0.99999983*	present: 0.00000017
node 175: none: 1
node 176: none: 1
node 177: none: 1*	present: 1.32248459E-9
node 178: none: 1
node 179: none: 1
node 180: none: 0.99999999*	present: 0.00000001
node 181: none: 1
node 182: none: 0.99999999*	present: 0.00000001
node 183: none: 1
node 184: none: 1*	present: 1.92486596E-11
node 185: none: 1
node 186: none: 1
node 187: none: 1
node 188: none: 0.99143599*	present: 0.00856401
node 189: none: 0.99978832*	present: 0.00021168
node 190: none: 1
node 191: none: 0.99999981*	present: 0.00000019
node 192: none: 0.99999999*	present: 5.26354681E-9
node 193: none: 1
node 194: none: 0.99999997*	present: 0.00000003
node 195: none: 1
node 196: none: 0.99999995*	present: 0.00000005
node 197: none: 1
node 198: none: 1
node 199: none: 0.99999999*	present: 8.81620352E-9
node 200: none: 1
node 201: none: 1*	present: 1.16712008E-10
node 202: none: 1
node 203: none: 1
node 204: none: 1
node 205: none: 0.00805961	present: 0.99194039*
node 206: none: 0.00000733	present: 0.99999267*
node 207: present: 1
node 208: none: 0.00000022	present: 0.99999978*
node 209: present: 1
node 210: none: 4.41095646E-9	present: 1*
node 211: present: 1
node 212: present: 1
node 213: none: 0.00000002	present: 0.99999998*
node 214: present: 1
node 215: present: 1
node 216: none: 0.00002467	present: 0.99997533*
node 217: present: 1
node 218: none: 0.00000045	present: 0.99999955*
node 219: none: 0.00000001	present: 0.99999999*
node 220: present: 1
node 221: none: 3.70269586E-14	present: 1*
node 222: present: 1
node 223: present: 1
node 224: present: 1
node 225: present: 1
node 226: none: 0.00000223	present: 0.99999777*
node 227: present: 1
node 228: none: 1.15104368E-15	present: 1*
node 229: present: 1
node 230: present: 1
node 231: present: 1
node 232: present: 1
node 233: present: 1
node 234: none: 0.99999685*	present: 0.00000315
node 235: none: 0.99999775*	present: 0.00000225
node 236: none: 0.99999403*	present: 0.00000597
node 237: none: 0.99999844*	present: 0.00000156
node 238: none: 1
node 239: none: 1
node 240: none: 0.9999948*	present: 0.0000052
node 241: none: 1
node 242: none: 0.99999796*	present: 0.00000204
node 243: none: 1
node 244: none: 1
node 245: none: 0.99998673*	present: 0.00001327
node 246: none: 1
node 247: none: 0.9999999*	present: 0.0000001
node 248: none: 1
node 249: none: 0.99999944*	present: 0.00000056
node 250: none: 1
node 251: none: 1
node 252: none: 0.99997939*	present: 0.00002061
node 253: none: 1
node 254: none: 1
node 255: none: 0.9999919*	present: 0.0000081
node 256: none: 0.99999371*	present: 0.00000629
node 257: none: 1
node 258: none: 0.99999644*	present: 0.00000356
node 259: none: 1
node 260: none: 0.99999888*	present: 0.00000112
node 261: none: 1
node 262: none: 0.99999941*	present: 0.00000059
node 263: none: 1
node 264: none: 1*	present: 4.74798503E-10
node 265: none: 1
node 266: none: 1
node 267: none: 1
node 268: none: 0.99997246*	present: 0.00002754
node 269: none: 0.99999972*	present: 0.00000028
node 270: none: 1
node 271: none: 1*	present: 3.26541522E-9
node 272: none: 1
node 273: none: 1
node 274: none: 0.99999991*	present: 0.00000009
node 275: none: 0.99999881*	present: 0.00000119
node 276: none: 1
node 277: none: 0.99999985*	present: 0.00000015
node 278: none: 1
node 279: none: 0.99999988*	present: 0.00000012
node 280: none: 1
node 281: none: 0.99999995*	present: 0.00000005
node 282: none: 1
node 283: none: 1
node 284: none: 0.99999724*	present: 0.00000276
node 285: none: 0.99999805*	present: 0.00000195
node 286: none: 1
node 287: none: 0.99999929*	present: 0.00000071
node 288: none: 1
node 289: none: 1
node 290: none: 0.99999997*	present: 0.00000003
node 291: none: 1
node 292: none: 0.99999998*	present: 0.00000002
node 293: none: 1
node 294: none: 1
node 295: none: 0.99999988*	present: 0.00000012
node 296: none: 0.99999877*	present: 0.00000123
node 297: none: 1
node 298: none: 0.99999969*	present: 0.00000031
node 299: none: 1
node 300: none: 1*	present: 6.57165469E-11
node 301: none: 1
node 302: none: 1
node 303: none: 1
node 304: none: 0.99999903*	present: 0.00000097
node 305: none: 0.99999706*	present: 0.00000294
node 306: none: 1
node 307: none: 1*	present: 2.43541466E-10
node 308: none: 1
node 309: none: 1
node 310: none: 1
node 311: none: 0.99999895*	present: 0.00000105
node 312: none: 1*	present: 1.0064765E-9
node 313: none: 1
node 314: none: 1
node 315: none: 1
node 316: none: 0.99999975*	present: 0.00000025
node 317: none: 0.99999994*	present: 0.00000006
node 318: none: 1
node 319: none: 1*	present: 6.40585432E-11
node 320: none: 1
node 321: none: 1
node 322: none: 1
node 323: none: 0.99999996*	present: 0.00000004
node 324: none: 0.99999999*	present: 5.24247026E-9
node 325: none: 1
node 326: none: 1
node 327: none: 0.99999999*	present: 5.63944551E-9
node 328: none: 1
node 329: none: 1
node 330: none: 1

## Sheet: Character 6
Character 6: Number of Longitudnal Rows of Body Wall Scales
Marginal prob. recon. with model Mk1 (est.) [rate 3.97343286 [est.]] -log L.:132.37158555 (Opt.: width 0.0) Reporting likelihoods as Proportional Likelihoods; Threshold when decisions made: 2 Calc. by Maximum likelihood reconstruct (Generic categorical) (id# 990)
node 2: !
node 3: !
node 4: not arranged in rows in adult: 0.02347691	eight: 0.03387868	seven: 0.00296693	six: 0.00531666	five: 0.0066561	two: 0.89870985*	one: 0.01097752	none: 0.01801735
node 5: not arranged in rows in adult: 0.00061324	eight: 0.00121789	seven: 0.00020296	six: 0.00024996	five: 0.00027676	two: 0.99657195*	one: 0.0003632	none: 0.00050403
node 6: two: 1
node 7: not arranged in rows in adult: 0.00008164	eight: 0.00067642	seven: 0.00004696	six: 0.00005093	five: 0.0000532	two: 0.99895793*	one: 0.0000605	none: 0.00007241
node 8: two: 1
node 9: not arranged in rows in adult: 0.00006112	eight: 0.00744001	seven: 0.00005941	six: 0.00005961	five: 0.00005972	two: 0.99219939*	one: 0.00006008	none: 0.00006066
node 10: not arranged in rows in adult: 0.00000108	eight: 0.00009061	seven: 0.00000106	six: 0.00000106	five: 0.00000106	two: 0.99990298*	one: 0.00000107	none: 0.00000107
node 11: two: 1
node 12: not arranged in rows in adult: 0.00000008	eight: 0.00000017	seven: 0.00000008	six: 0.00000008	five: 0.00000008	two: 0.99999937*	one: 0.00000008	none: 0.00000008
node 13: two: 1
node 14: two: 1
node 15: not arranged in rows in adult: 0.00000546	eight: 0.72270997*	seven: 0.00000546	six: 0.00000546	five: 0.00000546	two: 0.27725729*	one: 0.00000546	none: 0.00000546
node 16: two: 1
node 17: eight: 1
node 18: eight: 1
node 19: not arranged in rows in adult: 0.02321792	eight: 0.00695241	seven: 0.00133381	six: 0.00714393	five: 0.01045792	two: 0.90954537*	one: 0.00278984	none: 0.0385588
node 20: not arranged in rows in adult: 0.00052743	eight: 0.00017624	seven: 0.00005493	six: 0.00018037	five: 0.00025193	two: 0.98930889*	one: 0.00008636	none: 0.00941385
node 21: two: 1
node 22: not arranged in rows in adult: 0.00018678	eight: 0.00008091	seven: 0.00004434	six: 0.00008216	five: 0.00010373	two: 0.98929086*	one: 0.00005382	none: 0.01015738
node 23: none: 1
node 24: not arranged in rows in adult: 0.00000867	eight: 0.00000476	seven: 0.00000341	six: 0.0000048	five: 0.0000056	two: 0.99959206*	one: 0.00000376	none: 0.00037695
node 25: not arranged in rows in adult: 0.0000091	eight: 0.000009	seven: 0.00000896	six: 0.000009	five: 0.00000902	two: 0.99992718*	one: 0.00000897	none: 0.00001878
node 26: two: 1
node 27: two: 1
node 28: not arranged in rows in adult: 0.00000038	eight: 0.00000036	seven: 0.00000035	six: 0.00000036	five: 0.00000036	two: 0.99999521*	one: 0.00000035	none: 0.00000264
node 29: not arranged in rows in adult: 0.00000035	eight: 0.00000035	seven: 0.00000035	six: 0.00000035	five: 0.00000035	two: 0.99999751*	one: 0.00000035	none: 0.00000036
node 30: two: 1
node 31: two: 1
node 32: not arranged in rows in adult: 0.00000039	eight: 0.00000039	seven: 0.00000039	six: 0.00000039	five: 0.00000039	two: 0.99999724*	one: 0.00000039	none: 0.00000044
node 33: two: 1
node 34: not arranged in rows in adult: 0.00000089	eight: 0.00000089	seven: 0.00000089	six: 0.00000089	five: 0.00000089	two: 0.99999376*	one: 0.00000089	none: 0.00000089
node 35: two: 1
node 36: not arranged in rows in adult: 0.00001471	eight: 0.00001471	seven: 0.00001471	six: 0.00001471	five: 0.00001471	two: 0.99989706*	one: 0.00001471	none: 0.00001471
node 37: two: 1
node 38: two: 1
node 39: not arranged in rows in adult: 0.13524008*	eight: 0.00756486	seven: 0.00544286	six: 0.06821592*	five: 0.10402595*	two: 0.34845034*	one: 0.00599277	none: 0.32506721*
node 40: not arranged in rows in adult: 0.48787492*	eight: 0.00325979	seven: 0.00296825	six: 0.01159243	five: 0.39428756*	two: 0.05009289	one: 0.0030438	none: 0.04688036
node 41: not arranged in rows in adult: 1
node 42: not arranged in rows in adult: 0.00076074	eight: 0.00001216	seven: 0.00001171	six: 0.00002503	five: 0.99901452*	two: 0.0000845	one: 0.00001182	none: 0.00007954
node 43: five: 1
node 44: not arranged in rows in adult: 0.00000121	eight: 0.00000005	seven: 0.00000005	six: 0.00000007	five: 0.99999828*	two: 0.00000016	one: 0.00000005	none: 0.00000015
node 45: five: 1
node 46: not arranged in rows in adult: 0.00000017	eight: 0.00000016	seven: 0.00000016	six: 0.00000016	five: 0.99999888*	two: 0.00000016	one: 0.00000016	none: 0.00000016
node 47: five: 1
node 48: not arranged in rows in adult: 0.00000356	eight: 0.00000356	seven: 0.00000356	six: 0.00000356	five: 0.99997511*	two: 0.00000356	one: 0.00000356	none: 0.00000356
node 49: five: 1
node 50: five: 1
node 51: not arranged in rows in adult: 0.02154663*	eight: 0.00227359	seven: 0.00195327	six: 0.15118542*	five: 0.01683474	two: 0.0537315*	one: 0.00203628	none: 0.75043857*
node 52: none: 1
node 53: not arranged in rows in adult: 1.1420099E-27	eight: 1.77348719E-26	seven: 4.57361042E-28	six: 1*	five: 9.77362926E-28	two: 2.26664231E-27	one: 4.60261647E-28	none: 2.66116045E-26
node 54: six: 1
node 55: six: 1
node 56: six: 1
node 57: six: 1
node 58: six: 1
node 59: six: 1
node 60: six: 1
node 61: six: 1
node 62: six: 1
node 63: six: 1
node 64: not arranged in rows in adult: 0.00000971	eight: 0.00179478	seven: 0.00000971	six: 0.99814695*	five: 0.00000971	two: 0.00000971	one: 0.00000971	none: 0.00000971
node 65: six: 1
node 66: eight: 1
node 67: not arranged in rows in adult: 0.10265274*	eight: 0.38798187*	seven: 0.01316782	six: 0.01402478	five: 0.01450594	two: 0.33777396*	one: 0.11127151*	none: 0.01862138
node 68: not arranged in rows in adult: 0.37978181*	eight: 0.17627468*	seven: 0.02369627	six: 0.02404511	five: 0.02424099	two: 0.15583617*	one: 0.19020869*	none: 0.02591629
node 69: not arranged in rows in adult: 1
node 70: not arranged in rows in adult: 0.00434427	eight: 0.00276781	seven: 0.00158588	six: 0.00158858	five: 0.0015901	two: 0.00260949	one: 0.9839108*	none: 0.00160307
node 71: one: 1
node 72: not arranged in rows in adult: 0.00000088	eight: 0.00000074	seven: 0.00000063	six: 0.00000063	five: 0.00000063	two: 0.00000072	one: 0.99999514*	none: 0.00000063
node 73: one: 1
node 74: one: 1
node 75: not arranged in rows in adult: 0.04892473	eight: 0.64482891*	seven: 0.00976671	six: 0.01014866	five: 0.01035378	two: 0.15180724*	one: 0.11201758*	none: 0.01215239
node 76: one: 1
node 77: not arranged in rows in adult: 0.0025942	eight: 0.9812329*	seven: 0.0007218	six: 0.00075401	five: 0.0007529	two: 0.00750523	one: 0.00560461	none: 0.00083436
node 78: not arranged in rows in adult: 0.00003309	eight: 0.99975397*	seven: 0.00001635	six: 0.00002561	five: 0.00001663	two: 0.00007699	one: 0.00006	none: 0.00001736
node 79: not arranged in rows in adult: 0.00001388	eight: 0.99990236*	seven: 0.0000133	six: 0.00001362	five: 0.00001331	two: 0.00001539	one: 0.0000148	none: 0.00001334
node 80: eight: 1
node 81: not arranged in rows in adult: 0.00000033	eight: 0.99999766*	seven: 0.00000033	six: 0.00000033	five: 0.00000033	two: 0.00000033	one: 0.00000033	none: 0.00000033
node 82: not arranged in rows in adult: 0.00000019	eight: 0.99999867*	seven: 0.00000019	six: 0.00000019	five: 0.00000019	two: 0.00000019	one: 0.00000019	none: 0.00000019
node 83: eight: 1
node 84: eight: 1
node 85: not arranged in rows in adult: 2.71630045E-9	eight: 0.99999998*	seven: 2.71620947E-9	six: 2.71625977E-9	five: 2.71621098E-9	two: 2.71653908E-9	one: 2.71644673E-9	none: 2.71621494E-9
node 86: eight: 1
node 87: eight: 1
node 88: not arranged in rows in adult: 0.00001109	eight: 0.99983967*	seven: 0.00000999	six: 0.00009236	five: 0.00001001	two: 0.00001398	one: 0.00001286	none: 0.00001005
node 89: not arranged in rows in adult: 0.000001	eight: 0.99999263*	seven: 0.00000099	six: 0.00000138	five: 0.00000099	two: 0.00000101	one: 0.00000101	none: 0.00000099
node 90: eight: 1
node 91: not arranged in rows in adult: 0.00000096	eight: 0.99999326*	seven: 0.00000096	six: 0.00000096	five: 0.00000096	two: 0.00000096	one: 0.00000096	none: 0.00000096
node 92: eight: 1
node 93: eight: 1
node 94: not arranged in rows in adult: 0.00049018	eight: 0.98688801*	seven: 0.00048972	six: 0.0101703	five: 0.00048973	two: 0.00049139	one: 0.00049092	none: 0.00048975
node 95: six: 1
node 96: not arranged in rows in adult: 0.00002405	eight: 0.99966482*	seven: 0.00002404	six: 0.00019089	five: 0.00002404	two: 0.00002407	one: 0.00002406	none: 0.00002404
node 97: eight: 1
node 98: eight: 1
node 99: not arranged in rows in adult: 0.00005665	eight: 0.99957495*	seven: 0.00003152	six: 0.00006306	five: 0.00004084	two: 0.00011433	one: 0.00008994	none: 0.00002872
node 100: not arranged in rows in adult: 0.00005334	eight: 0.99963311*	seven: 0.00005505	six: 0.00003557	five: 0.00010845	two: 0.00004466	one: 0.00004034	none: 0.00002948
node 101: not arranged in rows in adult: 0.00240857	eight: 0.96791265*	seven: 0.00625434	six: 0.0022061	five: 0.01459631	two: 0.00221047	one: 0.00220839	none: 0.00220317
node 102: not arranged in rows in adult: 0.00515084	eight: 0.40259599*	seven: 0.14345307*	six: 0.00513701	five: 0.4282518*	two: 0.00513731	one: 0.00513717	none: 0.00513681
node 103: not arranged in rows in adult: 0.00141257	eight: 0.45485577*	seven: 0.50472284*	six: 0.00141153	five: 0.03336268	two: 0.00141155	one: 0.00141154	none: 0.00141151
node 104: eight: 1
node 105: seven: 1
node 106: not arranged in rows in adult: 3.49168219E-9	eight: 0.00000012	seven: 0.00000004	six: 3.48770974E-9	five: 0.99999982*	two: 3.48779538E-9	one: 3.48775463E-9	none: 3.48765233E-9
node 107: five: 1
node 108: five: 1
node 109: five: 1
node 110: not arranged in rows in adult: 0.00000033	eight: 0.00000034	seven: 0.00000033	six: 0.00000033	five: 0.99999769*	two: 0.00000033	one: 0.00000033	none: 0.00000033
node 111: five: 1
node 112: five: 1
node 113: not arranged in rows in adult: 0.00143856	eight: 0.99793423*	seven: 0.00011211	six: 0.00008867	five: 0.0001604	two: 0.0000887	one: 0.00008868	none: 0.00008865
node 114: not arranged in rows in adult: 0.00001764	eight: 0.99995501*	seven: 0.00000463	six: 0.0000044	five: 0.00000511	two: 0.0000044	one: 0.0000044	none: 0.0000044
node 115: eight: 1
node 116: not arranged in rows in adult: 0.00000107	eight: 0.99999279*	seven: 0.00000102	six: 0.00000102	five: 0.00000102	two: 0.00000102	one: 0.00000102	none: 0.00000102
node 117: eight: 1
node 118: not arranged in rows in adult: 0.00000031	eight: 0.9999978*	seven: 0.00000031	six: 0.00000031	five: 0.00000031	two: 0.00000031	one: 0.00000031	none: 0.00000031
node 119: eight: 1
node 120: eight: 1
node 121: not arranged in rows in adult: 0.00472925	eight: 0.99393845*	seven: 0.00022742	six: 0.00021079	five: 0.00026171	two: 0.00021081	one: 0.0002108	none: 0.00021078
node 122: not arranged in rows in adult: 1
node 123: not arranged in rows in adult: 0.00007868	eight: 0.99983666*	seven: 0.00001419	six: 0.00001395	five: 0.00001468	two: 0.00001395	one: 0.00001395	none: 0.00001395
node 124: eight: 1
node 125: not arranged in rows in adult: 0.00000057	eight: 0.99999686*	seven: 0.00000043	six: 0.00000043	five: 0.00000043	two: 0.00000043	one: 0.00000043	none: 0.00000043
node 126: eight: 1
node 127: eight: 1
node 128: not arranged in rows in adult: 0.0002054	eight: 0.99969962*	seven: 0.00001594	six: 0.00001515	five: 0.00001818	two: 0.00001551	one: 0.00001533	none: 0.00001487
node 129: not arranged in rows in adult: 0.00423683	eight: 0.99429825*	seven: 0.00024424	six: 0.00024365	five: 0.00024592	two: 0.00024391	one: 0.00024378	none: 0.00024343
node 130: not arranged in rows in adult: 0.00000081	eight: 0.99999769*	seven: 0.00000025	six: 0.00000025	five: 0.00000025	two: 0.00000025	one: 0.00000025	none: 0.00000025
node 131: eight: 1
node 132: eight: 1
node 133: not arranged in rows in adult: 0.99925824*	eight: 0.00055065	seven: 0.00003185	six: 0.00003185	five: 0.00003185	two: 0.00003185	one: 0.00003185	none: 0.00003185
node 134: not arranged in rows in adult: 1
node 135: not arranged in rows in adult: 1
node 136: not arranged in rows in adult: 0.00003506	eight: 0.99987804*	seven: 0.0000144	six: 0.00001487	five: 0.00001452	two: 0.00001438	one: 0.00001437	none: 0.00001435
node 137: not arranged in rows in adult: 0.00003427	eight: 0.99976052*	seven: 0.0000342	six: 0.0000342	five: 0.0000342	two: 0.0000342	one: 0.0000342	none: 0.0000342
node 138: eight: 1
node 139: not arranged in rows in adult: 0.00000109	eight: 0.99999242*	seven: 0.00000108	six: 0.00000108	five: 0.00000108	two: 0.00000108	one: 0.00000108	none: 0.00000108
node 140: not arranged in rows in adult: 0.00000036	eight: 0.9999986*	seven: 0.00000017	six: 0.00000017	five: 0.00000017	two: 0.00000017	one: 0.00000017	none: 0.00000017
node 141: eight: 1
node 142: not arranged in rows in adult: 0.00001992	eight: 0.9999791*	seven: 0.00000016	six: 0.00000016	five: 0.00000016	two: 0.00000016	one: 0.00000016	none: 0.00000016
node 143: eight: 1
node 144: not arranged in rows in adult: 0.00832767	eight: 0.99156985*	seven: 0.00001708	six: 0.00001708	five: 0.00001708	two: 0.00001708	one: 0.00001708	none: 0.00001708
node 145: not arranged in rows in adult: 1
node 146: not arranged in rows in adult: 0.00001194	eight: 0.99998747*	seven: 0.0000001	six: 0.0000001	five: 0.0000001	two: 0.0000001	one: 0.0000001	none: 0.0000001
node 147: eight: 1
node 148: not arranged in rows in adult: 0.00000016	eight: 0.99999914*	seven: 0.00000012	six: 0.00000012	five: 0.00000012	two: 0.00000012	one: 0.00000012	none: 0.00000012
node 149: eight: 1
node 150: eight: 1
node 151: not arranged in rows in adult: 0.00000392	eight: 0.99997255*	seven: 0.00000392	six: 0.00000392	five: 0.00000392	two: 0.00000392	one: 0.00000392	none: 0.00000392
node 152: not arranged in rows in adult: 0.00000075	eight: 0.99999476*	seven: 0.00000075	six: 0.00000075	five: 0.00000075	two: 0.00000075	one: 0.00000075	none: 0.00000075
node 153: eight: 1
node 154: not arranged in rows in adult: 0.00000012	eight: 0.99999917*	seven: 0.00000012	six: 0.00000012	five: 0.00000012	two: 0.00000012	one: 0.00000012	none: 0.00000012
node 155: eight: 1
node 156: eight: 1
node 157: not arranged in rows in adult: 0.0000005	eight: 0.99999648*	seven: 0.0000005	six: 0.0000005	five: 0.0000005	two: 0.0000005	one: 0.0000005	none: 0.0000005
node 158: eight: 1
node 159: not arranged in rows in adult: 0.00000007	eight: 0.99999952*	seven: 0.00000007	six: 0.00000007	five: 0.00000007	two: 0.00000007	one: 0.00000007	none: 0.00000007
node 160: eight: 1
node 161: eight: 1
node 162: not arranged in rows in adult: 0.00005324	eight: 0.99992745*	seven: 0.00000263	six: 0.00000617	five: 0.00000263	two: 0.00000263	one: 0.00000263	none: 0.00000263
node 163: not arranged in rows in adult: 0.00004826	eight: 0.99976002*	seven: 0.00003176	six: 0.00003292	five: 0.00003176	two: 0.00003176	one: 0.00003176	none: 0.00003176
node 164: eight: 1
node 165: not arranged in rows in adult: 0.00001703	eight: 0.99988143*	seven: 0.00001692	six: 0.00001693	five: 0.00001692	two: 0.00001692	one: 0.00001692	none: 0.00001692
node 166: eight: 1
node 167: not arranged in rows in adult: 0.00000068	eight: 0.99999527*	seven: 0.00000068	six: 0.00000068	five: 0.00000068	two: 0.00000068	one: 0.00000068	none: 0.00000068
node 168: eight: 1
node 169: eight: 1
node 170: not arranged in rows in adult: 0.00453206	eight: 0.99485394*	seven: 0.00004472	six: 0.00039041	five: 0.00004472	two: 0.00004472	one: 0.00004472	none: 0.00004472
node 171: not arranged in rows in adult: 0.0268983	eight: 0.97031053*	seven: 0.00045027	six: 0.00053983	five: 0.00045027	two: 0.00045027	one: 0.00045027	none: 0.00045027
node 172: not arranged in rows in adult: 0.00010965	eight: 0.9998565*	seven: 0.00000558	six: 0.00000594	five: 0.00000558	two: 0.00000558	one: 0.00000558	none: 0.00000558
node 173: eight: 1
node 174: not arranged in rows in adult: 0.00000096	eight: 0.99999754*	seven: 0.00000025	six: 0.00000025	five: 0.00000025	two: 0.00000025	one: 0.00000025	none: 0.00000025
node 175: eight: 1
node 176: eight: 1
node 177: not arranged in rows in adult: 0.92178543*	eight: 0.07814669	seven: 0.0000113	six: 0.00001136	five: 0.0000113	two: 0.0000113	one: 0.0000113	none: 0.0000113
node 178: eight: 1
node 179: not arranged in rows in adult: 1
node 180: not arranged in rows in adult: 0.99994386*	eight: 0.00005467	seven: 0.00000025	six: 0.00000025	five: 0.00000025	two: 0.00000025	one: 0.00000025	none: 0.00000025
node 181: not arranged in rows in adult: 1
node 182: not arranged in rows in adult: 0.99999972*	eight: 0.00000018	seven: 0.00000002	six: 0.00000002	five: 0.00000002	two: 0.00000002	one: 0.00000002	none: 0.00000002
node 183: not arranged in rows in adult: 1
node 184: not arranged in rows in adult: 1*	eight: 2.46955777E-11	seven: 2.42454041E-11	six: 2.42454044E-11	five: 2.42454041E-11	two: 2.42454041E-11	one: 2.42454041E-11	none: 2.42454041E-11
node 185: not arranged in rows in adult: 1
node 186: not arranged in rows in adult: 1
node 187: not arranged in rows in adult: 1
node 188: not arranged in rows in adult: 0.00925423	eight: 0.98210156*	seven: 0.00042055	six: 0.00654144	five: 0.00042055	two: 0.00042055	one: 0.00042055	none: 0.00042055
node 189: not arranged in rows in adult: 0.0519639	eight: 0.93922615*	seven: 0.00117244	six: 0.00294774	five: 0.00117244	two: 0.00117244	one: 0.00117244	none: 0.00117244
node 190: eight: 1
node 191: not arranged in rows in adult: 0.99969514*	eight: 0.00026362	seven: 0.00000679	six: 0.00000728	five: 0.00000679	two: 0.00000679	one: 0.00000679	none: 0.00000679
node 192: not arranged in rows in adult: 0.99999963*	eight: 0.00000029	seven: 0.00000001	six: 0.00000001	five: 0.00000001	two: 0.00000001	one: 0.00000001	none: 0.00000001
node 193: not arranged in rows in adult: 1
node 194: not arranged in rows in adult: 0.99999977*	eight: 0.00000003	seven: 0.00000003	six: 0.00000003	five: 0.00000003	two: 0.00000003	one: 0.00000003	none: 0.00000003
node 195: not arranged in rows in adult: 1
node 196: not arranged in rows in adult: 0.9999996*	eight: 0.00000006	seven: 0.00000006	six: 0.00000006	five: 0.00000006	two: 0.00000006	one: 0.00000006	none: 0.00000006
node 197: not arranged in rows in adult: 1
node 198: not arranged in rows in adult: 1
node 199: not arranged in rows in adult: 0.99999955*	eight: 0.00000033	seven: 0.00000002	six: 0.00000002	five: 0.00000002	two: 0.00000002	one: 0.00000002	none: 0.00000002
node 200: not arranged in rows in adult: 1
node 201: not arranged in rows in adult: 1*	eight: 1.66066775E-10	seven: 1.54847599E-10	six: 1.54868832E-10	five: 1.54847599E-10	two: 1.54847599E-10	one: 1.54847599E-10	none: 1.54847599E-10
node 202: not arranged in rows in adult: 1
node 203: not arranged in rows in adult: 1
node 204: not arranged in rows in adult: 1
node 205: not arranged in rows in adult: 0.00293143	eight: 0.7755997*	seven: 0.00182005	six: 0.21236865*	five: 0.00182005	two: 0.00182005	one: 0.00182005	none: 0.00182005
node 206: not arranged in rows in adult: 0.00001116	eight: 0.99977998*	seven: 0.00001038	six: 0.00015694	five: 0.00001038	two: 0.00001038	one: 0.00001038	none: 0.00001038
node 207: eight: 1
node 208: not arranged in rows in adult: 0.0000003	eight: 0.99999669*	seven: 0.0000003	six: 0.00000152	five: 0.0000003	two: 0.0000003	one: 0.0000003	none: 0.0000003
node 209: eight: 1
node 210: not arranged in rows in adult: 6.91079306E-9	eight: 0.99999995*	seven: 6.91005354E-9	six: 7.050155E-9	five: 6.91005354E-9	two: 6.91005354E-9	one: 6.91005354E-9	none: 6.91005354E-9
node 211: eight: 1
node 212: eight: 1
node 213: not arranged in rows in adult: 0.00000002	eight: 0.99999985*	seven: 0.00000002	six: 0.00000002	five: 0.00000002	two: 0.00000002	one: 0.00000002	none: 0.00000002
node 214: eight: 1
node 215: eight: 1
node 216: not arranged in rows in adult: 0.0000325	eight: 0.00681897	seven: 0.00002878	six: 0.99300463*	five: 0.00002878	two: 0.00002878	one: 0.00002878	none: 0.00002878
node 217: six: 1
node 218: not arranged in rows in adult: 0.00000313	eight: 0.00439224	seven: 0.00000293	six: 0.99558999*	five: 0.00000293	two: 0.00000293	one: 0.00000293	none: 0.00000293
node 219: not arranged in rows in adult: 0.00000003	eight: 0.00000272	seven: 0.00000003	six: 0.99999712*	five: 0.00000003	two: 0.00000003	one: 0.00000003	none: 0.00000003
node 220: six: 1
node 221: not arranged in rows in adult: 4.99882347E-14	eight: 7.43863232E-14	seven: 4.99871391E-14	six: 1*	five: 4.99871391E-14	two: 4.99871391E-14	one: 4.99871391E-14	none: 4.99871391E-14
node 222: six: 1
node 223: six: 1
node 224: six: 1
node 225: six: 1
node 226: not arranged in rows in adult: 0.00022594	eight: 0.02191757	seven: 0.00022586	six: 0.9767272*	five: 0.00022586	two: 0.00022586	one: 0.00022586	none: 0.00022586
node 227: six: 1
node 228: not arranged in rows in adult: 1.33533821E-13	eight: 1*	seven: 1.33533014E-13	six: 1.02641943E-11	five: 1.33533014E-13	two: 1.33533014E-13	one: 1.33533014E-13	none: 1.33533014E-13
node 229: eight: 1
node 230: eight: 1
node 231: eight: 1
node 232: eight: 1
node 233: eight: 1
node 234: not arranged in rows in adult: 0.00004743	eight: 0.99853497*	seven: 0.00004612	six: 0.00117929	five: 0.0000466	two: 0.00005045	one: 0.00004917	none: 0.00004597
node 235: not arranged in rows in adult: 0.00000371	eight: 0.99996489*	seven: 0.0000037	six: 0.00001283	five: 0.00000371	two: 0.00000374	one: 0.00000373	none: 0.0000037
node 236: not arranged in rows in adult: 0.0000089	eight: 0.99993718*	seven: 0.0000089	six: 0.00000941	five: 0.0000089	two: 0.0000089	one: 0.0000089	none: 0.0000089
node 237: not arranged in rows in adult: 0.00000223	eight: 0.99998437*	seven: 0.00000223	six: 0.00000223	five: 0.00000223	two: 0.00000223	one: 0.00000223	none: 0.00000223
node 238: eight: 1
node 239: eight: 1
node 240: not arranged in rows in adult: 0.00000732	eight: 0.99994873*	seven: 0.00000732	six: 0.00000735	five: 0.00000732	two: 0.00000732	one: 0.00000732	none: 0.00000732
node 241: eight: 1
node 242: not arranged in rows in adult: 0.00000271	eight: 0.99998101*	seven: 0.00000271	six: 0.00000271	five: 0.00000271	two: 0.00000271	one: 0.00000271	none: 0.00000271
node 243: eight: 1
node 244: eight: 1
node 245: not arranged in rows in adult: 0.00002048	eight: 0.99985528*	seven: 0.00002048	six: 0.00002184	five: 0.00002048	two: 0.00002048	one: 0.00002048	none: 0.00002048
node 246: eight: 1
node 247: not arranged in rows in adult: 0.00000017	eight: 0.99999883*	seven: 0.00000017	six: 0.00000017	five: 0.00000017	two: 0.00000017	one: 0.00000017	none: 0.00000017
node 248: eight: 1
node 249: not arranged in rows in adult: 0.00000072	eight: 0.99999498*	seven: 0.00000072	six: 0.00000072	five: 0.00000072	two: 0.00000072	one: 0.00000072	none: 0.00000072
node 250: eight: 1
node 251: eight: 1
node 252: not arranged in rows in adult: 0.00003279	eight: 0.99977047*	seven: 0.00003279	six: 0.00003279	five: 0.00003279	two: 0.00003279	one: 0.00003279	none: 0.00003279
node 253: eight: 1
node 254: eight: 1
node 255: not arranged in rows in adult: 0.00043093	eight: 0.98239921*	seven: 0.00042999	six: 0.01501436	five: 0.00043033	two: 0.00043312	one: 0.00043219	none: 0.00042987
node 256: not arranged in rows in adult: 0.00001263	eight: 0.9998785*	seven: 0.00001262	six: 0.00004574	five: 0.00001263	two: 0.00001263	one: 0.00001263	none: 0.00001262
node 257: eight: 1
node 258: not arranged in rows in adult: 0.00000492	eight: 0.9999649*	seven: 0.00000492	six: 0.00000559	five: 0.00000492	two: 0.00000492	one: 0.00000492	none: 0.00000492
node 259: eight: 1
node 260: not arranged in rows in adult: 0.00000146	eight: 0.99998976*	seven: 0.00000146	six: 0.00000147	five: 0.00000146	two: 0.00000146	one: 0.00000146	none: 0.00000146
node 261: eight: 1
node 262: not arranged in rows in adult: 0.00000075	eight: 0.99999473*	seven: 0.00000075	six: 0.00000075	five: 0.00000075	two: 0.00000075	one: 0.00000075	none: 0.00000075
node 263: eight: 1
node 264: not arranged in rows in adult: 6.19260548E-10	eight: 1*	seven: 6.19260547E-10	six: 6.19261727E-10	five: 6.19260547E-10	two: 6.19260548E-10	one: 6.19260548E-10	none: 6.19260547E-10
node 265: eight: 1
node 266: eight: 1
node 267: eight: 1
node 268: not arranged in rows in adult: 0.00147057	eight: 0.05384798	seven: 0.00147134	six: 0.93732772*	five: 0.00147054	two: 0.00147069	one: 0.00147064	none: 0.00147052
node 269: not arranged in rows in adult: 0.0000013	eight: 0.00001411	seven: 0.0000013	six: 0.99997808*	five: 0.0000013	two: 0.0000013	one: 0.0000013	none: 0.0000013
node 270: six: 1
node 271: not arranged in rows in adult: 4.11606007E-9	eight: 7.12486947E-9	seven: 4.11610392E-9	six: 0.99999997*	five: 4.11605823E-9	two: 4.11606679E-9	one: 4.11606395E-9	none: 4.11605682E-9
node 272: six: 1
node 273: six: 1
node 274: not arranged in rows in adult: 0.00000061	eight: 0.00003094	seven: 0.00000386	six: 0.99996217*	five: 0.00000061	two: 0.00000061	one: 0.00000061	none: 0.00000061
node 275: not arranged in rows in adult: 0.00000165	eight: 0.00000167	seven: 0.00000165	six: 0.99998842*	five: 0.00000165	two: 0.00000165	one: 0.00000165	none: 0.00000165
node 276: six: 1
node 277: not arranged in rows in adult: 0.00000018	eight: 0.00000018	seven: 0.00000018	six: 0.99999873*	five: 0.00000018	two: 0.00000018	one: 0.00000018	none: 0.00000018
node 278: six: 1
node 279: not arranged in rows in adult: 0.00000014	eight: 0.00000014	seven: 0.00000014	six: 0.99999899*	five: 0.00000014	two: 0.00000014	one: 0.00000014	none: 0.00000014
node 280: six: 1
node 281: not arranged in rows in adult: 0.00000006	eight: 0.00000006	seven: 0.00000006	six: 0.9999996*	five: 0.00000006	two: 0.00000006	one: 0.00000006	none: 0.00000006
node 282: six: 1
node 283: six: 1
node 284: not arranged in rows in adult: 0.00000369	eight: 0.00000421	seven: 0.00000375	six: 0.99997356*	five: 0.00000369	two: 0.00000369	one: 0.00000369	none: 0.00000369
node 285: not arranged in rows in adult: 0.00000257	eight: 0.00000257	seven: 0.00000257	six: 0.99998203*	five: 0.00000257	two: 0.00000257	one: 0.00000257	none: 0.00000257
node 286: six: 1
node 287: not arranged in rows in adult: 0.00000092	eight: 0.00000092	seven: 0.00000092	six: 0.99999353*	five: 0.00000092	two: 0.00000092	one: 0.00000092	none: 0.00000092
node 288: six: 1
node 289: six: 1
node 290: not arranged in rows in adult: 0.00000004	eight: 0.00000004	seven: 0.00000004	six: 0.99999975*	five: 0.00000004	two: 0.00000004	one: 0.00000004	none: 0.00000004
node 291: six: 1
node 292: not arranged in rows in adult: 0.00000003	eight: 0.00000003	seven: 0.00000003	six: 0.9999998*	five: 0.00000003	two: 0.00000003	one: 0.00000003	none: 0.00000003
node 293: six: 1
node 294: six: 1
node 295: not arranged in rows in adult: 0.0000039	eight: 0.00014015	seven: 0.0001501	six: 0.99969026*	five: 0.0000039	two: 0.0000039	one: 0.0000039	none: 0.0000039
node 296: not arranged in rows in adult: 0.00006664	eight: 0.00263484	seven: 0.00017762	six: 0.99685436*	five: 0.00006664	two: 0.00006664	one: 0.00006664	none: 0.00006664
node 297: six: 1
node 298: not arranged in rows in adult: 0.0000158	eight: 0.99928713*	seven: 0.00001587	six: 0.00061798	five: 0.0000158	two: 0.0000158	one: 0.0000158	none: 0.0000158
node 299: eight: 1
node 300: not arranged in rows in adult: 3.68880066E-10	eight: 0.99999999*	seven: 3.70007431E-10	six: 0.00000001	five: 3.68880066E-10	two: 3.68880066E-10	one: 3.68880066E-10	none: 3.68880066E-10
node 301: eight: 1
node 302: eight: 1
node 303: eight: 1
node 304: not arranged in rows in adult: 0.00011371	eight: 0.00017072	seven: 0.01030318	six: 0.98895756*	five: 0.00011371	two: 0.00011371	one: 0.00011371	none: 0.00011371
node 305: not arranged in rows in adult: 0.00035466	eight: 0.00035654	seven: 0.96493519*	six: 0.03293497	five: 0.00035466	two: 0.00035466	one: 0.00035466	none: 0.00035466
node 306: seven: 1
node 307: not arranged in rows in adult: 1.78232694E-9	eight: 1.78572006E-9	seven: 0.99999993*	six: 0.00000006	five: 1.78232694E-9	two: 1.78232694E-9	one: 1.78232694E-9	none: 1.78232694E-9
node 308: seven: 1
node 309: seven: 1
node 310: seven: 1
node 311: not arranged in rows in adult: 0.00000322	eight: 0.00000362	seven: 0.00007488	six: 0.99990542*	five: 0.00000322	two: 0.00000322	one: 0.00000322	none: 0.00000322
node 312: not arranged in rows in adult: 1.36010016E-9	eight: 1.36227415E-9	seven: 1.74868073E-9	six: 0.99999999*	five: 1.36010016E-9	two: 1.36010016E-9	one: 1.36010016E-9	none: 1.36010016E-9
node 313: six: 1
node 314: six: 1
node 315: six: 1
node 316: not arranged in rows in adult: 0.00000033	eight: 0.00000033	seven: 0.00000086	six: 0.99999716*	five: 0.00000033	two: 0.00000033	one: 0.00000033	none: 0.00000033
node 317: not arranged in rows in adult: 0.00000008	eight: 0.00000008	seven: 0.00000008	six: 0.99999946*	five: 0.00000008	two: 0.00000008	one: 0.00000008	none: 0.00000008
node 318: six: 1
node 319: not arranged in rows in adult: 8.28524056E-11	eight: 8.28524238E-11	seven: 8.28556637E-11	six: 1*	five: 8.28524056E-11	two: 8.28524056E-11	one: 8.28524056E-11	none: 8.28524056E-11
node 320: six: 1
node 321: six: 1
node 322: six: 1
node 323: not arranged in rows in adult: 0.00000005	eight: 0.00000005	seven: 0.00000005	six: 0.99999963*	five: 0.00000005	two: 0.00000005	one: 0.00000005	none: 0.00000005
node 324: not arranged in rows in adult: 6.2449126E-9	eight: 6.24491457E-9	seven: 6.24526443E-9	six: 0.99999996*	five: 6.2449126E-9	two: 6.2449126E-9	one: 6.2449126E-9	none: 6.2449126E-9
node 325: six: 1
node 326: six: 1
node 327: not arranged in rows in adult: 7.97113785E-9	eight: 7.97115446E-9	seven: 7.97410727E-9	six: 0.99999994*	five: 7.97113785E-9	two: 7.97113785E-9	one: 7.97113785E-9	none: 7.97113785E-9
node 328: six: 1
node 329: six: 1
node 330: six: 1

## Sheet: Character 7
Character 7: Number of Scales in each Abaxia body wall row or Abaxial face
Marginal prob. recon. with model Mk1 (est.) [rate 1.63646994 [est.]] -log L.:49.1921707 (Opt.: width 0.0) Reporting likelihoods as Proportional Likelihoods; Threshold when decisions made: 2 Calc. by Maximum likelihood reconstruct (Generic categorical) (id# 990)
node 2: !
node 3: !
node 4: variable	but usually over 5: 0.95960831*	fixed (3 or 4): 0.01477016	fixed (5): 0.00042992	fixed (2): 0.02414658	none: 0.00104503
node 5: variable	but usually over 5: 0.00745149	fixed (3 or 4): 0.00024516	fixed (5): 0.0001365	fixed (2): 0.99202581*	none: 0.00014105
node 6: fixed (2): 1
node 7: variable	but usually over 5: 0.00023772	fixed (3 or 4): 0.00000895	fixed (5): 0.00000628	fixed (2): 0.99974085*	none: 0.00000621
node 8: fixed (2): 1
node 9: variable	but usually over 5: 0.00006792	fixed (3 or 4): 0.00000017	fixed (5): 0.00000453	fixed (2): 0.99992721*	none: 0.00000017
node 10: variable	but usually over 5: 0.00000034	fixed (3 or 4): 7.06334904E-9	fixed (5): 0.00000003	fixed (2): 0.99999962*	none: 7.0471552E-9
node 11: fixed (2): 1
node 12: variable	but usually over 5: 5.17829178E-9	fixed (3 or 4): 5.03624245E-9	fixed (5): 5.04539399E-9	fixed (2): 0.99999998*	none: 5.03623556E-9
node 13: fixed (2): 1
node 14: fixed (2): 1
node 15: variable	but usually over 5: 0.00732309	fixed (3 or 4): 0.00000321	fixed (5): 0.00112415	fixed (2): 0.99154635*	none: 0.00000321
node 16: fixed (2): 1
node 17: variable	but usually over 5: 1
node 18: fixed (5): 1
node 19: variable	but usually over 5: 0.95408854*	fixed (3 or 4): 0.03952726	fixed (5): 0.0002032	fixed (2): 0.00429104	none: 0.00188997
node 20: variable	but usually over 5: 0.00829327	fixed (3 or 4): 0.98968477*	fixed (5): 0.00004422	fixed (2): 0.00007957	none: 0.00189816
node 21: fixed (3 or 4): 1
node 22: variable	but usually over 5: 0.00251145	fixed (3 or 4): 0.99434379*	fixed (5): 0.00002429	fixed (2): 0.00003495	none: 0.00308551
node 23: none: 1
node 24: variable	but usually over 5: 0.00003664	fixed (3 or 4): 0.99991723*	fixed (5): 0.00000049	fixed (2): 0.00000065	none: 0.00004498
node 25: variable	but usually over 5: 0.00000092	fixed (3 or 4): 0.99999699*	fixed (5): 0.00000054	fixed (2): 0.00000054	none: 0.00000101
node 26: fixed (3 or 4): 1
node 27: fixed (3 or 4): 1
node 28: variable	but usually over 5: 0.00000011	fixed (3 or 4): 0.99999971*	fixed (5): 0.00000002	fixed (2): 0.00000002	none: 0.00000013
node 29: variable	but usually over 5: 0.00000002	fixed (3 or 4): 0.99999991*	fixed (5): 0.00000002	fixed (2): 0.00000002	none: 0.00000002
node 30: fixed (3 or 4): 1
node 31: fixed (3 or 4): 1
node 32: variable	but usually over 5: 0.00000003	fixed (3 or 4): 0.9999999*	fixed (5): 0.00000002	fixed (2): 0.00000002	none: 0.00000003
node 33: fixed (3 or 4): 1
node 34: variable	but usually over 5: 0.00000006	fixed (3 or 4): 0.99999978*	fixed (5): 0.00000006	fixed (2): 0.00000006	none: 0.00000006
node 35: fixed (3 or 4): 1
node 36: variable	but usually over 5: 0.00000087	fixed (3 or 4): 0.99999653*	fixed (5): 0.00000087	fixed (2): 0.00000087	none: 0.00000087
node 37: fixed (3 or 4): 1
node 38: fixed (3 or 4): 1
node 39: variable	but usually over 5: 0.99468067*	fixed (3 or 4): 0.00171552	fixed (5): 0.00002079	fixed (2): 0.00019696	none: 0.00338607
node 40: variable	but usually over 5: 0.99999458*	fixed (3 or 4): 0.00000172	fixed (5): 0.00000012	fixed (2): 0.00000029	none: 0.00000329
node 41: variable	but usually over 5: 1
node 42: variable	but usually over 5: 0.99999997*	fixed (3 or 4): 7.05311743E-9	fixed (5): 6.03133844E-9	fixed (2): 6.1375551E-9	none: 8.06031598E-9
node 43: variable	but usually over 5: 1
node 44: variable	but usually over 5: 0.99999999*	fixed (3 or 4): 1.4510198E-9	fixed (5): 1.45037065E-9	fixed (2): 1.45043813E-9	none: 1.45165968E-9
node 45: variable	but usually over 5: 1
node 46: variable	but usually over 5: 0.99999996*	fixed (3 or 4): 9.95381612E-9	fixed (5): 9.95381294E-9	fixed (2): 9.95381327E-9	none: 9.95381925E-9
node 47: variable	but usually over 5: 1
node 48: variable	but usually over 5: 0.99999912*	fixed (3 or 4): 0.00000022	fixed (5): 0.00000022	fixed (2): 0.00000022	none: 0.00000022
node 49: variable	but usually over 5: 1
node 50: variable	but usually over 5: 1
node 51: variable	but usually over 5: 0.97248598*	fixed (3 or 4): 0.00029233	fixed (5): 0.00002883	fixed (2): 0.00005622	none: 0.02713664
node 52: none: 1
node 53: variable	but usually over 5: 1*	fixed (3 or 4): 2.06249169E-28	fixed (5): 2.16835799E-31	fixed (2): 2.46863461E-31	none: 2.993354E-29
node 54: variable	but usually over 5: 1
node 55: variable	but usually over 5: 1
node 56: fixed (3 or 4): 1
node 57: variable	but usually over 5: 1
node 58: variable	but usually over 5: 1
node 59: variable	but usually over 5: 1
node 60: variable	but usually over 5: 1
node 61: variable	but usually over 5: 1
node 62: variable	but usually over 5: 1
node 63: variable	but usually over 5: 1
node 64: variable	but usually over 5: 0.99999999*	fixed (3 or 4): 3.57158207E-9	fixed (5): 3.57158207E-9	fixed (2): 3.57158207E-9	none: 3.57158207E-9
node 65: variable	but usually over 5: 1
node 66: variable	but usually over 5: 1
node 67: variable	but usually over 5: 0.99955396*	fixed (3 or 4): 0.00015975	fixed (5): 0.00001168	fixed (2): 0.00025656	none: 0.00001804
node 68: variable	but usually over 5: 0.99987204*	fixed (3 or 4): 0.00003502	fixed (5): 0.00002573	fixed (2): 0.00004109	none: 0.00002612
node 69: variable	but usually over 5: 1
node 70: variable	but usually over 5: 0.99994645*	fixed (3 or 4): 0.0000134	fixed (5): 0.00001336	fixed (2): 0.00001342	none: 0.00001336
node 71: variable	but usually over 5: 1
node 72: variable	but usually over 5: 0.9999999*	fixed (3 or 4): 0.00000002	fixed (5): 0.00000002	fixed (2): 0.00000002	none: 0.00000002
node 73: variable	but usually over 5: 1
node 74: variable	but usually over 5: 1
node 75: variable	but usually over 5: 0.99996922*	fixed (3 or 4): 0.00001003	fixed (5): 0.00000286	fixed (2): 0.00001472	none: 0.00000317
node 76: variable	but usually over 5: 1
node 77: variable	but usually over 5: 0.99999693*	fixed (3 or 4): 0.00000081	fixed (5): 0.00000068	fixed (2): 0.0000009	none: 0.00000068
node 78: variable	but usually over 5: 0.9999987*	fixed (3 or 4): 0.00000033	fixed (5): 0.00000032	fixed (2): 0.00000033	none: 0.00000032
node 79: variable	but usually over 5: 0.99999698*	fixed (3 or 4): 0.00000076	fixed (5): 0.00000076	fixed (2): 0.00000076	none: 0.00000076
node 80: variable	but usually over 5: 1
node 81: variable	but usually over 5: 0.99999992*	fixed (3 or 4): 0.00000002	fixed (5): 0.00000002	fixed (2): 0.00000002	none: 0.00000002
node 82: variable	but usually over 5: 0.99999995*	fixed (3 or 4): 0.00000001	fixed (5): 0.00000001	fixed (2): 0.00000001	none: 0.00000001
node 83: variable	but usually over 5: 1
node 84: variable	but usually over 5: 1
node 85: variable	but usually over 5: 1*	fixed (3 or 4): 1.81849181E-10	fixed (5): 1.81849181E-10	fixed (2): 1.81849182E-10	none: 1.81849181E-10
node 86: variable	but usually over 5: 1
node 87: variable	but usually over 5: 1
node 88: variable	but usually over 5: 0.99999918*	fixed (3 or 4): 0.0000002	fixed (5): 0.0000002	fixed (2): 0.0000002	none: 0.0000002
node 89: variable	but usually over 5: 0.99999976*	fixed (3 or 4): 0.00000006	fixed (5): 0.00000006	fixed (2): 0.00000006	none: 0.00000006
node 90: variable	but usually over 5: 1
node 91: variable	but usually over 5: 0.99999975*	fixed (3 or 4): 0.00000006	fixed (5): 0.00000006	fixed (2): 0.00000006	none: 0.00000006
node 92: variable	but usually over 5: 1
node 93: variable	but usually over 5: 1
node 94: variable	but usually over 5: 0.99999463*	fixed (3 or 4): 0.00000134	fixed (5): 0.00000134	fixed (2): 0.00000134	none: 0.00000134
node 95: variable	but usually over 5: 1
node 96: variable	but usually over 5: 0.99999749*	fixed (3 or 4): 0.00000063	fixed (5): 0.00000063	fixed (2): 0.00000063	none: 0.00000063
node 97: variable	but usually over 5: 1
node 98: variable	but usually over 5: 1
node 99: variable	but usually over 5: 0.99999799*	fixed (3 or 4): 0.0000005	fixed (5): 0.0000005	fixed (2): 0.0000005	none: 0.0000005
node 100: variable	but usually over 5: 0.99999831*	fixed (3 or 4): 0.00000042	fixed (5): 0.00000042	fixed (2): 0.00000042	none: 0.00000042
node 101: variable	but usually over 5: 0.9999404*	fixed (3 or 4): 0.0000149	fixed (5): 0.0000149	fixed (2): 0.0000149	none: 0.0000149
node 102: variable	but usually over 5: 0.9999933*	fixed (3 or 4): 0.00000167	fixed (5): 0.00000167	fixed (2): 0.00000167	none: 0.00000167
node 103: variable	but usually over 5: 0.9999998*	fixed (3 or 4): 0.00000005	fixed (5): 0.00000005	fixed (2): 0.00000005	none: 0.00000005
node 104: variable	but usually over 5: 1
node 105: variable	but usually over 5: 1
node 106: variable	but usually over 5: 1*	fixed (3 or 4): 4.32898224E-13	fixed (5): 4.32898224E-13	fixed (2): 4.32898224E-13	none: 4.32898224E-13
node 107: variable	but usually over 5: 1
node 108: variable	but usually over 5: 1
node 109: variable	but usually over 5: 1
node 110: variable	but usually over 5: 0.99999991*	fixed (3 or 4): 0.00000002	fixed (5): 0.00000002	fixed (2): 0.00000002	none: 0.00000002
node 111: variable	but usually over 5: 1
node 112: variable	but usually over 5: 1
node 113: variable	but usually over 5: 0.9999976*	fixed (3 or 4): 0.0000006	fixed (5): 0.0000006	fixed (2): 0.0000006	none: 0.0000006
node 114: variable	but usually over 5: 0.99999919*	fixed (3 or 4): 0.0000002	fixed (5): 0.0000002	fixed (2): 0.0000002	none: 0.0000002
node 115: variable	but usually over 5: 1
node 116: variable	but usually over 5: 0.99999974*	fixed (3 or 4): 0.00000007	fixed (5): 0.00000007	fixed (2): 0.00000007	none: 0.00000007
node 117: variable	but usually over 5: 1
node 118: variable	but usually over 5: 0.99999992*	fixed (3 or 4): 0.00000002	fixed (5): 0.00000002	fixed (2): 0.00000002	none: 0.00000002
node 119: variable	but usually over 5: 1
node 120: variable	but usually over 5: 1
node 121: variable	but usually over 5: 0.99999832*	fixed (3 or 4): 0.00000042	fixed (5): 0.00000042	fixed (2): 0.00000042	none: 0.00000042
node 122: variable	but usually over 5: 1
node 123: variable	but usually over 5: 0.99999786*	fixed (3 or 4): 0.00000054	fixed (5): 0.00000054	fixed (2): 0.00000054	none: 0.00000054
node 124: variable	but usually over 5: 1
node 125: variable	but usually over 5: 0.99999989*	fixed (3 or 4): 0.00000003	fixed (5): 0.00000003	fixed (2): 0.00000003	none: 0.00000003
node 126: variable	but usually over 5: 1
node 127: variable	but usually over 5: 1
node 128: variable	but usually over 5: 0.9999995*	fixed (3 or 4): 0.00000013	fixed (5): 0.00000013	fixed (2): 0.00000013	none: 0.00000013
node 129: variable	but usually over 5: 0.99999691*	fixed (3 or 4): 0.00000077	fixed (5): 0.00000077	fixed (2): 0.00000077	none: 0.00000077
node 130: variable	but usually over 5: 0.99999995*	fixed (3 or 4): 0.00000001	fixed (5): 0.00000001	fixed (2): 0.00000001	none: 0.00000001
node 131: variable	but usually over 5: 1
node 132: variable	but usually over 5: 1
node 133: variable	but usually over 5: 0.99999957*	fixed (3 or 4): 0.00000011	fixed (5): 0.00000011	fixed (2): 0.00000011	none: 0.00000011
node 134: variable	but usually over 5: 1
node 135: variable	but usually over 5: 1
node 136: variable	but usually over 5: 0.99999711*	fixed (3 or 4): 0.00000072	fixed (5): 0.00000072	fixed (2): 0.00000072	none: 0.00000072
node 137: variable	but usually over 5: 0.9999927*	fixed (3 or 4): 0.00000183	fixed (5): 0.00000183	fixed (2): 0.00000183	none: 0.00000183
node 138: variable	but usually over 5: 1
node 139: variable	but usually over 5: 0.99999976*	fixed (3 or 4): 0.00000006	fixed (5): 0.00000006	fixed (2): 0.00000006	none: 0.00000006
node 140: variable	but usually over 5: 0.99999996*	fixed (3 or 4): 0.00000001	fixed (5): 0.00000001	fixed (2): 0.00000001	none: 0.00000001
node 141: variable	but usually over 5: 1
node 142: variable	but usually over 5: 0.99999999*	fixed (3 or 4): 2.78390797E-9	fixed (5): 2.78390797E-9	fixed (2): 2.78390797E-9	none: 2.78390797E-9
node 143: variable	but usually over 5: 1
node 144: variable	but usually over 5: 0.99999999*	fixed (3 or 4): 2.40280028E-9	fixed (5): 2.40280028E-9	fixed (2): 2.40280028E-9	none: 2.40280028E-9
node 145: variable	but usually over 5: 1
node 146: variable	but usually over 5: 0.99999999*	fixed (3 or 4): 1.66939174E-9	fixed (5): 1.66939174E-9	fixed (2): 1.66939174E-9	none: 1.66939174E-9
node 147: variable	but usually over 5: 1
node 148: variable	but usually over 5: 0.99999997*	fixed (3 or 4): 7.91906311E-9	fixed (5): 7.91906311E-9	fixed (2): 7.91906311E-9	none: 7.91906311E-9
node 149: variable	but usually over 5: 1
node 150: variable	but usually over 5: 1
node 151: variable	but usually over 5: 0.99999903*	fixed (3 or 4): 0.00000024	fixed (5): 0.00000024	fixed (2): 0.00000024	none: 0.00000024
node 152: variable	but usually over 5: 0.99999981*	fixed (3 or 4): 0.00000005	fixed (5): 0.00000005	fixed (2): 0.00000005	none: 0.00000005
node 153: variable	but usually over 5: 1
node 154: variable	but usually over 5: 0.99999997*	fixed (3 or 4): 7.80692062E-9	fixed (5): 7.80692062E-9	fixed (2): 7.80692062E-9	none: 7.80692062E-9
node 155: variable	but usually over 5: 1
node 156: variable	but usually over 5: 1
node 157: variable	but usually over 5: 0.99999987*	fixed (3 or 4): 0.00000003	fixed (5): 0.00000003	fixed (2): 0.00000003	none: 0.00000003
node 158: variable	but usually over 5: 1
node 159: variable	but usually over 5: 0.99999998*	fixed (3 or 4): 4.52366005E-9	fixed (5): 4.52366005E-9	fixed (2): 4.52366005E-9	none: 4.52366005E-9
node 160: variable	but usually over 5: 1
node 161: variable	but usually over 5: 1
node 162: variable	but usually over 5: 0.99999972*	fixed (3 or 4): 0.00000007	fixed (5): 0.00000007	fixed (2): 0.00000007	none: 0.00000007
node 163: variable	but usually over 5: 0.99999344*	fixed (3 or 4): 0.00000164	fixed (5): 0.00000164	fixed (2): 0.00000164	none: 0.00000164
node 164: variable	but usually over 5: 1
node 165: variable	but usually over 5: 0.99999616*	fixed (3 or 4): 0.00000096	fixed (5): 0.00000096	fixed (2): 0.00000096	none: 0.00000096
node 166: variable	but usually over 5: 1
node 167: variable	but usually over 5: 0.99999984*	fixed (3 or 4): 0.00000004	fixed (5): 0.00000004	fixed (2): 0.00000004	none: 0.00000004
node 168: variable	but usually over 5: 1
node 169: variable	but usually over 5: 1
node 170: variable	but usually over 5: 0.99999897*	fixed (3 or 4): 0.00000026	fixed (5): 0.00000026	fixed (2): 0.00000026	none: 0.00000026
node 171: variable	but usually over 5: 0.99999773*	fixed (3 or 4): 0.00000057	fixed (5): 0.00000057	fixed (2): 0.00000057	none: 0.00000057
node 172: variable	but usually over 5: 0.99999961*	fixed (3 or 4): 0.0000001	fixed (5): 0.0000001	fixed (2): 0.0000001	none: 0.0000001
node 173: variable	but usually over 5: 1
node 174: variable	but usually over 5: 0.99999994*	fixed (3 or 4): 0.00000001	fixed (5): 0.00000001	fixed (2): 0.00000001	none: 0.00000001
node 175: variable	but usually over 5: 1
node 176: variable	but usually over 5: 1
node 177: variable	but usually over 5: 1*	fixed (3 or 4): 4.65375217E-11	fixed (5): 4.65375217E-11	fixed (2): 4.65375217E-11	none: 4.65375217E-11
node 178: variable	but usually over 5: 1
node 179: variable	but usually over 5: 1
node 180: variable	but usually over 5: 1*	fixed (3 or 4): 8.19987652E-10	fixed (5): 8.19987652E-10	fixed (2): 8.19987652E-10	none: 8.19987652E-10
node 181: variable	but usually over 5: 1
node 182: variable	but usually over 5: 1*	fixed (3 or 4): 1.13303087E-9	fixed (5): 1.13303087E-9	fixed (2): 1.13303087E-9	none: 1.13303087E-9
node 183: variable	but usually over 5: 1
node 184: variable	but usually over 5: 1*	fixed (3 or 4): 6.80753386E-13	fixed (5): 6.80753386E-13	fixed (2): 6.80753386E-13	none: 6.80753386E-13
node 185: variable	but usually over 5: 1
node 186: variable	but usually over 5: 1
node 187: variable	but usually over 5: 1
node 188: variable	but usually over 5: 0.9999956*	fixed (3 or 4): 0.0000011	fixed (5): 0.0000011	fixed (2): 0.0000011	none: 0.0000011
node 189: variable	but usually over 5: 0.99999419*	fixed (3 or 4): 0.00000145	fixed (5): 0.00000145	fixed (2): 0.00000145	none: 0.00000145
node 190: variable	but usually over 5: 1
node 191: variable	but usually over 5: 0.99999996*	fixed (3 or 4): 0.00000001	fixed (5): 0.00000001	fixed (2): 0.00000001	none: 0.00000001
node 192: variable	but usually over 5: 1*	fixed (3 or 4): 4.1638211E-10	fixed (5): 4.1638211E-10	fixed (2): 4.1638211E-10	none: 4.1638211E-10
node 193: variable	but usually over 5: 1
node 194: variable	but usually over 5: 0.99999999*	fixed (3 or 4): 2.1904347E-9	fixed (5): 2.1904347E-9	fixed (2): 2.1904347E-9	none: 2.1904347E-9
node 195: variable	but usually over 5: 1
node 196: variable	but usually over 5: 0.99999999*	fixed (3 or 4): 3.74278627E-9	fixed (5): 3.74278627E-9	fixed (2): 3.74278627E-9	none: 3.74278627E-9
node 197: variable	but usually over 5: 1
node 198: variable	but usually over 5: 1
node 199: variable	but usually over 5: 1*	fixed (3 or 4): 7.06738745E-10	fixed (5): 7.06738745E-10	fixed (2): 7.06738745E-10	none: 7.06738745E-10
node 200: variable	but usually over 5: 1
node 201: variable	but usually over 5: 1*	fixed (3 or 4): 4.16955687E-12	fixed (5): 4.16955687E-12	fixed (2): 4.16955687E-12	none: 4.16955687E-12
node 202: variable	but usually over 5: 1
node 203: variable	but usually over 5: 1
node 204: variable	but usually over 5: 1
node 205: variable	but usually over 5: 0.99999574*	fixed (3 or 4): 0.00000107	fixed (5): 0.00000107	fixed (2): 0.00000107	none: 0.00000107
node 206: variable	but usually over 5: 0.99999959*	fixed (3 or 4): 0.0000001	fixed (5): 0.0000001	fixed (2): 0.0000001	none: 0.0000001
node 207: variable	but usually over 5: 1
node 208: variable	but usually over 5: 0.99999994*	fixed (3 or 4): 0.00000001	fixed (5): 0.00000001	fixed (2): 0.00000001	none: 0.00000001
node 209: variable	but usually over 5: 1
node 210: variable	but usually over 5: 1*	fixed (3 or 4): 1.62854379E-10	fixed (5): 1.62854379E-10	fixed (2): 1.62854379E-10	none: 1.62854379E-10
node 211: variable	but usually over 5: 1
node 212: variable	but usually over 5: 1
node 213: variable	but usually over 5: 0.99999999*	fixed (3 or 4): 1.48249526E-9	fixed (5): 1.48249526E-9	fixed (2): 1.48249526E-9	none: 1.48249526E-9
node 214: variable	but usually over 5: 1
node 215: variable	but usually over 5: 1
node 216: variable	but usually over 5: 0.99999993*	fixed (3 or 4): 0.00000002	fixed (5): 0.00000002	fixed (2): 0.00000002	none: 0.00000002
node 217: variable	but usually over 5: 1
node 218: variable	but usually over 5: 0.99999995*	fixed (3 or 4): 0.00000001	fixed (5): 0.00000001	fixed (2): 0.00000001	none: 0.00000001
node 219: variable	but usually over 5: 1*	fixed (3 or 4): 8.16958259E-10	fixed (5): 8.16958259E-10	fixed (2): 8.16958259E-10	none: 8.16958259E-10
node 220: variable	but usually over 5: 1
node 221: variable	but usually over 5: 1*	fixed (3 or 4): 5.6891277E-16	fixed (5): 5.6891277E-16	fixed (2): 5.6891277E-16	none: 5.6891277E-16
node 222: variable	but usually over 5: 1
node 223: variable	but usually over 5: 1
node 224: variable	but usually over 5: 1
node 225: variable	but usually over 5: 1
node 226: variable	but usually over 5: 0.99999926*	fixed (3 or 4): 0.00000019	fixed (5): 0.00000019	fixed (2): 0.00000019	none: 0.00000019
node 227: variable	but usually over 5: 1
node 228: variable	but usually over 5: 1*	fixed (3 or 4): 7.70530096E-18	fixed (5): 7.70530096E-18	fixed (2): 7.70530096E-18	none: 7.70530096E-18
node 229: variable	but usually over 5: 1
node 230: variable	but usually over 5: 1
node 231: variable	but usually over 5: 1
node 232: variable	but usually over 5: 1
node 233: variable	but usually over 5: 1
node 234: variable	but usually over 5: 0.99999907*	fixed (3 or 4): 0.00000023	fixed (5): 0.00000023	fixed (2): 0.00000023	none: 0.00000023
node 235: variable	but usually over 5: 0.99999932*	fixed (3 or 4): 0.00000017	fixed (5): 0.00000017	fixed (2): 0.00000017	none: 0.00000017
node 236: variable	but usually over 5: 0.99999804*	fixed (3 or 4): 0.00000049	fixed (5): 0.00000049	fixed (2): 0.00000049	none: 0.00000049
node 237: variable	but usually over 5: 0.99999947*	fixed (3 or 4): 0.00000013	fixed (5): 0.00000013	fixed (2): 0.00000013	none: 0.00000013
node 238: variable	but usually over 5: 1
node 239: variable	but usually over 5: 1
node 240: variable	but usually over 5: 0.99999831*	fixed (3 or 4): 0.00000042	fixed (5): 0.00000042	fixed (2): 0.00000042	none: 0.00000042
node 241: variable	but usually over 5: 1
node 242: variable	but usually over 5: 0.99999932*	fixed (3 or 4): 0.00000017	fixed (5): 0.00000017	fixed (2): 0.00000017	none: 0.00000017
node 243: variable	but usually over 5: 1
node 244: variable	but usually over 5: 1
node 245: variable	but usually over 5: 0.99999548*	fixed (3 or 4): 0.00000113	fixed (5): 0.00000113	fixed (2): 0.00000113	none: 0.00000113
node 246: variable	but usually over 5: 1
node 247: variable	but usually over 5: 0.99999999*	fixed (3 or 4): 3.70150579E-9	fixed (5): 3.70150579E-9	fixed (2): 3.70150579E-9	none: 3.70150579E-9
node 248: variable	but usually over 5: 1
node 249: variable	but usually over 5: 0.99999981*	fixed (3 or 4): 0.00000005	fixed (5): 0.00000005	fixed (2): 0.00000005	none: 0.00000005
node 250: variable	but usually over 5: 1
node 251: variable	but usually over 5: 1
node 252: variable	but usually over 5: 0.99999284*	fixed (3 or 4): 0.00000179	fixed (5): 0.00000179	fixed (2): 0.00000179	none: 0.00000179
node 253: variable	but usually over 5: 1
node 254: variable	but usually over 5: 1
node 255: variable	but usually over 5: 0.9999974*	fixed (3 or 4): 0.00000065	fixed (5): 0.00000065	fixed (2): 0.00000065	none: 0.00000065
node 256: variable	but usually over 5: 0.99999788*	fixed (3 or 4): 0.00000053	fixed (5): 0.00000053	fixed (2): 0.00000053	none: 0.00000053
node 257: variable	but usually over 5: 1
node 258: variable	but usually over 5: 0.99999883*	fixed (3 or 4): 0.00000029	fixed (5): 0.00000029	fixed (2): 0.00000029	none: 0.00000029
node 259: variable	but usually over 5: 1
node 260: variable	but usually over 5: 0.99999964*	fixed (3 or 4): 0.00000009	fixed (5): 0.00000009	fixed (2): 0.00000009	none: 0.00000009
node 261: variable	but usually over 5: 1
node 262: variable	but usually over 5: 0.99999981*	fixed (3 or 4): 0.00000005	fixed (5): 0.00000005	fixed (2): 0.00000005	none: 0.00000005
node 263: variable	but usually over 5: 1
node 264: variable	but usually over 5: 1*	fixed (3 or 4): 1.68217356E-11	fixed (5): 1.68217356E-11	fixed (2): 1.68217356E-11	none: 1.68217356E-11
node 265: variable	but usually over 5: 1
node 266: variable	but usually over 5: 1
node 267: variable	but usually over 5: 1
node 268: variable	but usually over 5: 0.99999057*	fixed (3 or 4): 0.00000236	fixed (5): 0.00000236	fixed (2): 0.00000236	none: 0.00000236
node 269: variable	but usually over 5: 0.99999991*	fixed (3 or 4): 0.00000002	fixed (5): 0.00000002	fixed (2): 0.00000002	none: 0.00000002
node 270: variable	but usually over 5: 1
node 271: variable	but usually over 5: 1*	fixed (3 or 4): 2.63361838E-10	fixed (5): 2.63361838E-10	fixed (2): 2.63361838E-10	none: 2.63361838E-10
node 272: variable	but usually over 5: 1
node 273: variable	but usually over 5: 1
node 274: variable	but usually over 5: 0.99999999*	fixed (3 or 4): 3.40255923E-9	fixed (5): 3.40255923E-9	fixed (2): 3.40255923E-9	none: 3.40255923E-9
node 275: variable	but usually over 5: 0.9999996*	fixed (3 or 4): 0.0000001	fixed (5): 0.0000001	fixed (2): 0.0000001	none: 0.0000001
node 276: variable	but usually over 5: 1
node 277: variable	but usually over 5: 0.99999995*	fixed (3 or 4): 0.00000001	fixed (5): 0.00000001	fixed (2): 0.00000001	none: 0.00000001
node 278: variable	but usually over 5: 1
node 279: variable	but usually over 5: 0.99999996*	fixed (3 or 4): 9.65376838E-9	fixed (5): 9.65376838E-9	fixed (2): 9.65376838E-9	none: 9.65376838E-9
node 280: variable	but usually over 5: 1
node 281: variable	but usually over 5: 0.99999998*	fixed (3 or 4): 3.86421055E-9	fixed (5): 3.86421055E-9	fixed (2): 3.86421055E-9	none: 3.86421055E-9
node 282: variable	but usually over 5: 1
node 283: variable	but usually over 5: 1
node 284: variable	but usually over 5: 0.99999908*	fixed (3 or 4): 0.00000023	fixed (5): 0.00000023	fixed (2): 0.00000023	none: 0.00000023
node 285: variable	but usually over 5: 0.99999936*	fixed (3 or 4): 0.00000016	fixed (5): 0.00000016	fixed (2): 0.00000016	none: 0.00000016
node 286: variable	but usually over 5: 1
node 287: variable	but usually over 5: 0.99999977*	fixed (3 or 4): 0.00000006	fixed (5): 0.00000006	fixed (2): 0.00000006	none: 0.00000006
node 288: variable	but usually over 5: 1
node 289: variable	but usually over 5: 1
node 290: variable	but usually over 5: 0.99999999*	fixed (3 or 4): 2.34275884E-9	fixed (5): 2.34275884E-9	fixed (2): 2.34275884E-9	none: 2.34275884E-9
node 291: variable	but usually over 5: 1
node 292: variable	but usually over 5: 0.99999999*	fixed (3 or 4): 1.91648622E-9	fixed (5): 1.91648622E-9	fixed (2): 1.91648622E-9	none: 1.91648622E-9
node 293: variable	but usually over 5: 1
node 294: variable	but usually over 5: 1
node 295: variable	but usually over 5: 0.99999996*	fixed (3 or 4): 8.84917431E-9	fixed (5): 8.84917431E-9	fixed (2): 8.84917431E-9	none: 8.84917431E-9
node 296: variable	but usually over 5: 0.99999959*	fixed (3 or 4): 0.0000001	fixed (5): 0.0000001	fixed (2): 0.0000001	none: 0.0000001
node 297: variable	but usually over 5: 1
node 298: variable	but usually over 5: 0.9999999*	fixed (3 or 4): 0.00000003	fixed (5): 0.00000003	fixed (2): 0.00000003	none: 0.00000003
node 299: variable	but usually over 5: 1
node 300: variable	but usually over 5: 1*	fixed (3 or 4): 2.23736487E-12	fixed (5): 2.23736487E-12	fixed (2): 2.23736487E-12	none: 2.23736487E-12
node 301: variable	but usually over 5: 1
node 302: variable	but usually over 5: 1
node 303: variable	but usually over 5: 1
node 304: variable	but usually over 5: 0.99999969*	fixed (3 or 4): 0.00000008	fixed (5): 0.00000008	fixed (2): 0.00000008	none: 0.00000008
node 305: variable	but usually over 5: 0.99999902*	fixed (3 or 4): 0.00000024	fixed (5): 0.00000024	fixed (2): 0.00000024	none: 0.00000024
node 306: variable	but usually over 5: 1
node 307: variable	but usually over 5: 1*	fixed (3 or 4): 8.59894837E-12	fixed (5): 8.59894837E-12	fixed (2): 8.59894837E-12	none: 8.59894837E-12
node 308: variable	but usually over 5: 1
node 309: variable	but usually over 5: 1
node 310: variable	but usually over 5: 1
node 311: variable	but usually over 5: 0.99999965*	fixed (3 or 4): 0.00000009	fixed (5): 0.00000009	fixed (2): 0.00000009	none: 0.00000009
node 312: variable	but usually over 5: 1*	fixed (3 or 4): 3.5950168E-11	fixed (5): 3.5950168E-11	fixed (2): 3.5950168E-11	none: 3.5950168E-11
node 313: variable	but usually over 5: 1
node 314: variable	but usually over 5: 1
node 315: variable	but usually over 5: 1
node 316: variable	but usually over 5: 0.99999992*	fixed (3 or 4): 0.00000002	fixed (5): 0.00000002	fixed (2): 0.00000002	none: 0.00000002
node 317: variable	but usually over 5: 0.99999998*	fixed (3 or 4): 5.14406938E-9	fixed (5): 5.14406938E-9	fixed (2): 5.14406938E-9	none: 5.14406938E-9
node 318: variable	but usually over 5: 1
node 319: variable	but usually over 5: 1*	fixed (3 or 4): 2.2650083E-12	fixed (5): 2.2650083E-12	fixed (2): 2.2650083E-12	none: 2.2650083E-12
node 320: variable	but usually over 5: 1
node 321: variable	but usually over 5: 1
node 322: variable	but usually over 5: 1
node 323: variable	but usually over 5: 0.99999999*	fixed (3 or 4): 3.49281024E-9	fixed (5): 3.49281024E-9	fixed (2): 3.49281024E-9	none: 3.49281024E-9
node 324: variable	but usually over 5: 1*	fixed (3 or 4): 4.27720366E-10	fixed (5): 4.27720366E-10	fixed (2): 4.27720366E-10	none: 4.27720366E-10
node 325: variable	but usually over 5: 1
node 326: variable	but usually over 5: 1
node 327: variable	but usually over 5: 1*	fixed (3 or 4): 2.03442597E-10	fixed (5): 2.03442597E-10	fixed (2): 2.03442597E-10	none: 2.03442597E-10
node 328: variable	but usually over 5: 1
node 329: variable	but usually over 5: 1
node 330: variable	but usually over 5: 1

## Sheet: Character 8
Character 8: Infrabasal Scales
Marginal prob. recon. with model Mk1 (est.) [rate 4.75898972 [est.]] -log L.:28.17430269 (Opt.: width 0.0) Reporting likelihoods as Proportional Likelihoods; Threshold when decisions made: 2 Calc. by Maximum likelihood reconstruct (Generic categorical) (id# 990)
node 2: !
node 3: !
node 4: absent: 0.97340373*	present: 0.02659627
node 5: absent: 0.033304	present: 0.966696*
node 6: present: 1
node 7: absent: 0.01310206	present: 0.98689794*
node 8: present: 1
node 9: absent: 0.01903993	present: 0.98096007*
node 10: absent: 0.00026938	present: 0.99973062*
node 11: present: 1
node 12: absent: 0.00000046	present: 0.99999954*
node 13: present: 1
node 14: present: 1
node 15: absent: 0.72441848	present: 0.27558152
node 16: present: 1
node 17: absent: 1
node 18: absent: 1
node 19: absent: 0.99975913*	present: 0.00024087
node 20: absent: 0.99987205*	present: 0.00012795
node 21: absent: 1
node 22: absent: 0.99857264*	present: 0.00142736
node 23: present: 1
node 24: absent: 0.99993988*	present: 0.00006012
node 25: absent: 0.99998569*	present: 0.00001431
node 26: absent: 1
node 27: absent: 1
node 28: absent: 0.99999907*	present: 0.00000093
node 29: absent: 0.99999943*	present: 0.00000057
node 30: absent: 1
node 31: absent: 1
node 32: absent: 0.99999937*	present: 0.00000063
node 33: absent: 1
node 34: absent: 0.9999986*	present: 0.0000014
node 35: absent: 1
node 36: absent: 0.99997957*	present: 0.00002043
node 37: absent: 1
node 38: absent: 1
node 39: absent: 0.99999005*	present: 0.00000995
node 40: absent: 0.99999848*	present: 0.00000152
node 41: absent: 1
node 42: absent: 0.99999985*	present: 0.00000015
node 43: absent: 1
node 44: absent: 0.99999996*	present: 0.00000004
node 45: absent: 1
node 46: absent: 0.99999974*	present: 0.00000026
node 47: absent: 1
node 48: absent: 0.99999476*	present: 0.00000524
node 49: absent: 1
node 50: absent: 1
node 51: absent: 0.99999932*	present: 0.00000068
node 52: absent: 1
node 53: absent: 1*	present: 2.54804114E-29
node 54: absent: 1
node 55: absent: 1
node 56: absent: 1
node 57: absent: 1
node 58: absent: 1
node 59: absent: 1
node 60: absent: 1
node 61: absent: 1
node 62: absent: 1
node 63: absent: 1
node 64: absent: 0.99999991*	present: 0.00000009
node 65: absent: 1
node 66: absent: 1
node 67: absent: 0.99902288*	present: 0.00097712
node 68: absent: 0.99932424*	present: 0.00067576
node 69: absent: 1
node 70: absent: 0.99970646*	present: 0.00029354
node 71: absent: 1
node 72: absent: 0.99999939*	present: 0.00000061
node 73: absent: 1
node 74: absent: 1
node 75: absent: 0.999829*	present: 0.000171
node 76: absent: 1
node 77: absent: 0.99997621*	present: 0.00002379
node 78: absent: 0.99999173*	present: 0.00000827
node 79: absent: 0.99998194*	present: 0.00001806
node 80: absent: 1
node 81: absent: 0.99999948*	present: 0.00000052
node 82: absent: 0.99999969*	present: 0.00000031
node 83: absent: 1
node 84: absent: 1
node 85: absent: 1*	present: 4.62322598E-9
node 86: absent: 1
node 87: absent: 1
node 88: absent: 0.99999474*	present: 0.00000526
node 89: absent: 0.99999851*	present: 0.00000149
node 90: absent: 1
node 91: absent: 0.99999849*	present: 0.00000151
node 92: absent: 1
node 93: absent: 1
node 94: absent: 0.99996804*	present: 0.00003196
node 95: absent: 1
node 96: absent: 0.99998474*	present: 0.00001526
node 97: absent: 1
node 98: absent: 1
node 99: absent: 0.99998726*	present: 0.00001274
node 100: absent: 0.99998806*	present: 0.00001194
node 101: absent: 0.99967207*	present: 0.00032793
node 102: absent: 0.99996083*	present: 0.00003917
node 103: absent: 0.99999878*	present: 0.00000122
node 104: absent: 1
node 105: absent: 1
node 106: absent: 1*	present: 1.01186425E-10
node 107: absent: 1
node 108: absent: 1
node 109: absent: 1
node 110: absent: 0.99999948*	present: 0.00000052
node 111: absent: 1
node 112: absent: 1
node 113: absent: 0.99998409*	present: 0.00001591
node 114: absent: 0.99999502*	present: 0.00000498
node 115: absent: 1
node 116: absent: 0.99999841*	present: 0.00000159
node 117: absent: 1
node 118: absent: 0.99999949*	present: 0.00000051
node 119: absent: 1
node 120: absent: 1
node 121: absent: 0.99998836*	present: 0.00001164
node 122: absent: 1
node 123: absent: 0.99998717*	present: 0.00001283
node 124: absent: 1
node 125: absent: 0.99999934*	present: 0.00000066
node 126: absent: 1
node 127: absent: 1
node 128: absent: 0.99999626*	present: 0.00000374
node 129: absent: 0.99998142*	present: 0.00001858
node 130: absent: 0.99999971*	present: 0.00000029
node 131: absent: 1
node 132: absent: 1
node 133: absent: 0.99999746*	present: 0.00000254
node 134: absent: 1
node 135: absent: 1
node 136: absent: 0.99998291*	present: 0.00001709
node 137: absent: 0.99995798*	present: 0.00004202
node 138: absent: 1
node 139: absent: 0.99999834*	present: 0.00000166
node 140: absent: 0.99999972*	present: 0.00000028
node 141: absent: 1
node 142: absent: 0.99999993*	present: 0.00000007
node 143: absent: 1
node 144: absent: 0.99999994*	present: 0.00000006
node 145: absent: 1
node 146: absent: 0.99999996*	present: 0.00000004
node 147: absent: 1
node 148: absent: 0.99999981*	present: 0.00000019
node 149: absent: 1
node 150: absent: 1
node 151: absent: 0.99999416*	present: 0.00000584
node 152: absent: 0.99999882*	present: 0.00000118
node 153: absent: 1
node 154: absent: 0.9999998*	present: 0.0000002
node 155: absent: 1
node 156: absent: 1
node 157: absent: 0.99999922*	present: 0.00000078
node 158: absent: 1
node 159: absent: 0.99999989*	present: 0.00000011
node 160: absent: 1
node 161: absent: 1
node 162: absent: 0.99999768*	present: 0.00000232
node 163: absent: 0.99996185*	present: 0.00003815
node 164: absent: 1
node 165: absent: 0.99997728*	present: 0.00002272
node 166: absent: 1
node 167: absent: 0.99999893*	present: 0.00000107
node 168: absent: 1
node 169: absent: 1
node 170: absent: 0.99999329*	present: 0.00000671
node 171: absent: 0.99998642*	present: 0.00001358
node 172: absent: 0.99999758*	present: 0.00000242
node 173: absent: 1
node 174: absent: 0.99999965*	present: 0.00000035
node 175: absent: 1
node 176: absent: 1
node 177: absent: 1*	present: 3.32244464E-9
node 178: absent: 1
node 179: absent: 1
node 180: absent: 0.99999998*	present: 0.00000002
node 181: absent: 1
node 182: absent: 0.99999997*	present: 0.00000003
node 183: absent: 1
node 184: absent: 0.99999695*	present: 0.00000305
node 185: absent: 1
node 186: present: 1
node 187: absent: 1
node 188: absent: 0.99997319*	present: 0.00002681
node 189: absent: 0.99996555*	present: 0.00003445
node 190: absent: 1
node 191: absent: 0.99999973*	present: 0.00000027
node 192: absent: 0.99999999*	present: 0.00000001
node 193: absent: 1
node 194: absent: 0.99999995*	present: 0.00000005
node 195: absent: 1
node 196: absent: 0.99999991*	present: 0.00000009
node 197: absent: 1
node 198: absent: 1
node 199: absent: 0.99999998*	present: 0.00000002
node 200: absent: 1
node 201: absent: 1*	present: 2.93906322E-10
node 202: absent: 1
node 203: absent: 1
node 204: absent: 1
node 205: absent: 0.99997501*	present: 0.00002499
node 206: absent: 0.99999754*	present: 0.00000246
node 207: absent: 1
node 208: absent: 0.99999965*	present: 0.00000035
node 209: absent: 1
node 210: absent: 0.99999999*	present: 0.00000001
node 211: absent: 1
node 212: absent: 1
node 213: absent: 0.99999996*	present: 0.00000004
node 214: absent: 1
node 215: absent: 1
node 216: absent: 0.99999952*	present: 0.00000048
node 217: absent: 1
node 218: absent: 0.99999967*	present: 0.00000033
node 219: absent: 0.99999998*	present: 0.00000002
node 220: absent: 1
node 221: absent: 1*	present: 1.17440592E-13
node 222: absent: 1
node 223: absent: 1
node 224: absent: 1
node 225: absent: 1
node 226: absent: 0.99999556*	present: 0.00000444
node 227: absent: 1
node 228: absent: 1*	present: 4.61472552E-15
node 229: absent: 1
node 230: absent: 1
node 231: absent: 1
node 232: absent: 1
node 233: absent: 1
node 234: absent: 0.99999346*	present: 0.00000654
node 235: absent: 0.99999529*	present: 0.00000471
node 236: absent: 0.99998785*	present: 0.00001215
node 237: absent: 0.99999687*	present: 0.00000313
node 238: absent: 1
node 239: absent: 1
node 240: absent: 0.99998944*	present: 0.00001056
node 241: absent: 1
node 242: absent: 0.99999591*	present: 0.00000409
node 243: absent: 1
node 244: absent: 1
node 245: absent: 0.99997334*	present: 0.00002666
node 246: absent: 1
node 247: absent: 0.99999973*	present: 0.00000027
node 248: absent: 1
node 249: absent: 0.99999887*	present: 0.00000113
node 250: absent: 1
node 251: absent: 1
node 252: absent: 0.99995886*	present: 0.00004114
node 253: absent: 1
node 254: absent: 1
node 255: absent: 0.99998334*	present: 0.00001666
node 256: absent: 0.99998736*	present: 0.00001264
node 257: absent: 1
node 258: absent: 0.99999282*	present: 0.00000718
node 259: absent: 1
node 260: absent: 0.99999774*	present: 0.00000226
node 261: absent: 1
node 262: absent: 0.99999881*	present: 0.00000119
node 263: absent: 1
node 264: absent: 1*	present: 1.19855753E-9
node 265: absent: 1
node 266: absent: 1
node 267: absent: 1
node 268: absent: 0.99994479*	present: 0.00005521
node 269: absent: 0.99999943*	present: 0.00000057
node 270: absent: 1
node 271: absent: 0.99999999*	present: 6.55931271E-9
node 272: absent: 1
node 273: absent: 1
node 274: absent: 0.99999976*	present: 0.00000024
node 275: absent: 0.99999761*	present: 0.00000239
node 276: absent: 1
node 277: absent: 0.9999997*	present: 0.0000003
node 278: absent: 1
node 279: absent: 0.99999976*	present: 0.00000024
node 280: absent: 1
node 281: absent: 0.99999991*	present: 0.00000009
node 282: absent: 1
node 283: absent: 1
node 284: absent: 0.99999446*	present: 0.00000554
node 285: absent: 0.99999607*	present: 0.00000393
node 286: absent: 1
node 287: absent: 0.99999858*	present: 0.00000142
node 288: absent: 1
node 289: absent: 1
node 290: absent: 0.99999994*	present: 0.00000006
node 291: absent: 1
node 292: absent: 0.99999995*	present: 0.00000005
node 293: absent: 1
node 294: absent: 1
node 295: absent: 0.99999976*	present: 0.00000024
node 296: absent: 0.99999754*	present: 0.00000246
node 297: absent: 1
node 298: absent: 0.99999937*	present: 0.00000063
node 299: absent: 1
node 300: absent: 1*	present: 1.68470391E-10
node 301: absent: 1
node 302: absent: 1
node 303: absent: 1
node 304: absent: 0.99999805*	present: 0.00000195
node 305: absent: 0.99999412*	present: 0.00000588
node 306: absent: 1
node 307: absent: 1*	present: 6.16177447E-10
node 308: absent: 1
node 309: absent: 1
node 310: absent: 1
node 311: absent: 0.99999789*	present: 0.00000211
node 312: absent: 1*	present: 2.5365859E-9
node 313: absent: 1
node 314: absent: 1
node 315: absent: 1
node 316: absent: 0.9999995*	present: 0.0000005
node 317: absent: 0.99999987*	present: 0.00000013
node 318: absent: 1
node 319: absent: 1*	present: 1.61713335E-10
node 320: absent: 1
node 321: absent: 1
node 322: absent: 1
node 323: absent: 0.99999991*	present: 0.00000009
node 324: absent: 0.99999999*	present: 0.00000001
node 325: absent: 1
node 326: absent: 1
node 327: absent: 0.99999999*	present: 0.00000001
node 328: absent: 1
node 329: absent: 1
node 330: absent: 1

[truncated: 1 more sheets: Character 9]
